# Supplementary material for: GAG Protein of Arabidopsis thaliana LTR Retrotransposon Forms Retrosome-like Cytoplasmic Granules and Activates Stress Response Genes
Source: Plants (Basel). 2025 Jun 20;14(13):1894. doi: 10.3390/plants14131894 (PMC12252137; doi:10.3390/plants14131894)
Supplement: Supplementary file 1 [file plants-14-01894-s001.zip]

Archive with 1 entries (1 files):
- plants-3672806-supplementary.xlsx
