# Supplementary material for: GAG Protein of Arabidopsis thaliana LTR Retrotransposon Forms Retrosome-like Cytoplasmic Granules and Activates Stress Response Genes
Source: Plants (Basel). 2025 Jun 20;14(13):1894. doi: 10.3390/plants14131894 (PMC12252137; doi:10.3390/plants14131894)
Supplement: Supplementary file 1 [file plants-14-01894-s001.zip › plants-3672806-supplementary.xlsx]

## Sheet: Supplementary Data S1
Supplementary table S1. Results of differential expression analysis for ddm1 vs wild type (ddm-wt), ddm1 overexpressing GAG vs ddm1 (ddm1OE-ddm) and Col-0 overexpressing GAG vs wild type Col-0 (gagOE-wt). “NA” (Not Available) denotes cases where DESeq2 could not generate statistically robust results due to insufficient expression variance or low read counts. . The last columns contain normalized …
symbol	ensembl_ID	User_ID	ddm-wt_log2FC	ddm-wt_adjPval	ddm1OE-ddm_log2FC	ddm1OE-ddm_adjPval	gagOE-wt_log2FC	gagOE-wt_adjPval	gagOE11	gagOE12	gagOE13	ddm1OE21	ddm1OE22	ddm1OE23	wt31	wt32	wt33	ddm41	ddm42	ddm43
RBCS1A	AT1G67090	AT1G67090	-1.20321631266104	0.00764172796060952	-0.416599754399021	0.485935111083308	-2.33576437413879	1.53705909686039e-08	16.3063935998595	16.7593876828217	16.7155518594626	17.1796464438843	17.5239505908291	17.2435850253764	18.6784657842193	18.8236368751982	19.2624043406517	18.4356054431131	17.3407695734669	17.0564696735718
CAB1	AT1G29930	AT1G29930	-1.6269595130442	0.00551753147423046	0.0499947877983363	0.966283807575012	-2.42112348272057	1.17126045094113e-05	15.5472353448975	16.2419961454985	15.9498254951705	16.5882737989325	17.0076222508809	16.7263092034506	18.2611058490042	18.1501465293709	18.6292237179948	17.6182772658036	16.322234083529	15.4267157679849
LHB1B2	AT2G34420	AT2G34420	-1.14535110136586	0.0330764098020887	-0.22320661092487	0.793068019468319	-2.16308301530545	8.49949959135375e-06	15.4826890973667	16.0393680521178	15.430592872766	16.2943360226168	16.7149950772636	16.3732622117334	17.5935277356662	17.6624116373788	18.1909206262721	17.4798595671953	15.8320063424114	16.2392307524268
CAB3	AT1G29910	AT1G29910	-1.80399614904977	0.00382087847122463	0.37841136904761	0.689026877859658	-2.57977726504871	1.29009202559494e-05	13.9356855792278	14.9057825317424	14.517321549847	15.4677924430341	15.9807782282038	15.4698249788261	17.0177992562773	16.9499104849734	17.2698984140093	16.1789040602494	14.9123718529411	13.8238531527712
VSP1	AT5G24780	AT5G24780	1.04282803027399	0.23560369054575	0.856478412394582	0.387387971566801	-0.34878009819654	0.739389798639967	15.1281561874646	13.1403844180035	14.7797222528991	17.2939971705371	16.457186724028	16.5496645880678	14.1502377625258	15.3352512867095	15.0275599808798	16.8406224116358	15.6304794147217	14.5106132327889
VSP2	AT5G24770	AT5G24770	2.57540439404331	0.000321142024500776	0.296962586599942	0.811561723222227	0.729742367054282	0.405588214251285	15.2877327481029	13.153331960082	14.1266949433455	17.0776637396877	16.1470230253209	16.373749591237	13.2842450582892	13.9686716929059	13.813587556058	17.142819398217	15.0648207394614	15.9151413362061
RBCS3B	AT5G38410	AT5G38410	-1.30052173285844	0.00104882473138724	-0.23687004115955	0.701190913220166	-2.09218218055004	2.40841460689277e-08	14.8977128842488	15.042859291975	15.3473827759924	15.595874319781	15.7472861344012	15.6418719678945	17.0362224251143	17.1531248579567	17.3891733407909	16.2654828995223	16.1690709371333	14.9186890248201
BGLU18	AT1G52400	AT1G52400	1.35806291438279	0.0996688767079798	0.0280359365048565	0.986381147924323	-0.904038401080795	0.29797733088106	14.3398844896669	12.9747237612108	14.5855371612915	16.6577751563669	16.5794587999057	15.864860900033	15.0341666887623	14.8739835398969	15.147056902079	17.4649361535085	15.1505423882207	15.239749623864
PSBR	AT1G79040	AT1G79040	-0.674731963133856	0.236179719268658	1.5362388482102	0.00238360871047708	-1.06530194823761	0.041169896515901	14.6332730980788	15.5310618578966	14.819049862011	17.2658126451877	17.1688772449453	16.3159506761734	15.7669948850981	15.8757597339225	16.5634148563655	15.8667796077384	14.7452259842068	15.4910852861027
CAB2	AT1G29920	AT1G29920	-1.07696218051781	0.0468605243191114	-0.0117035705239344	0.992027953610513	-1.86654187656264	0.0001476139078959	14.7607000656203	15.4785019897135	15.127649304292	15.8402338756945	16.067858816347	15.8700981192147	16.8990176524302	16.839924981868	17.2760231337178	16.7626472724586	15.3718697493901	15.102732176364
LTP4	AT5G59310	AT5G59310	4.67935967957625	4.49914595438838e-24	-0.0934505363145029	0.927246565764199	2.60929422772934	2.24386576104263e-07	14.2748500905377	13.5782383361466	14.4289943948825	16.6061615224222	16.0965516170453	15.3953559152123	11.507123114346	11.9437751109469	10.985558141096	16.2862580345186	15.3692709103084	16.6791073371653
LHCB3	AT5G54270	AT5G54270	-1.4624018050849	0.00512407684198781	0.935302534574077	0.112350929529455	-2.10486062475323	2.11111935798048e-05	14.180873654924	15.0559421113	14.6033376458682	16.2104713834112	16.4220292064331	16.0482158023289	16.5517266366133	16.6262945904124	17.0555831108849	16.0698936963156	14.9415411257402	14.3413032698658
LHCA1	AT3G54890	AT3G54890	-1.90701368897638	1.63630805303368e-05	0.634141059529392	0.271052091817236	-2.169297094775	9.9750116832194e-07	14.1620236940674	14.848730372149	14.5836732395374	15.429188863318	15.6193351447209	15.297919939261	16.4633286734794	16.5968521457737	17.0543532773506	15.4061386762378	14.8332417553888	13.79459713557
ADC2	AT4G34710	AT4G34710	2.33439088592789	0.00418102293491998	-2.26745710650219	0.0067143310643907	-0.30576941844414	0.791004483873283	13.893368385606	13.3533442548397	13.2002111690074	14.3575818901663	13.7485211644591	13.3825474467719	13.9056228805874	13.7736040887328	13.7756786703498	16.8088121327681	13.1564766536046	16.532274384488
RCA	AT2G39730	AT2G39730	-0.726158527344208	0.173606251645851	-0.332724974262946	0.63626675325632	-1.6035414836371	0.000598551420826595	14.9521110383297	15.7741948358492	15.177203945637	15.6802585323269	16.166602166759	15.7719767314991	16.8438433468373	16.8900201209096	17.0962896349762	16.8810634209116	15.2888137323553	16.0639049821276
LP1	AT2G38540	AT2G38540	0.2090333047614	0.838774345871181	0.875671020690774	0.321841922513311	-1.33880099098693	0.0752366940271474	13.9413543504975	13.1141354363919	14.5414548260281	16.2819462702206	16.734128913409	16.1184333794547	15.2164082830837	15.4484246321842	15.2779922639793	16.3230849543934	15.5387976691764	13.5539974703254
LHCA4	AT3G47470	AT3G47470	-1.29531025000578	0.00836869826147076	0.809461486025457	0.14679237279223	-1.81398263431402	9.01516775641706e-05	14.425825277316	15.1970855010986	14.7321909666212	16.2321961010522	16.2739126334154	15.9123767196382	16.3476411192765	16.4673476542383	17.0006703146306	16.059819097618	14.8713148250662	14.6691398158818
CA1	AT3G01500	AT3G01500	-1.47074293908359	0.00717288177846401	-0.334008929361273	0.681739930533448	-3.32281471602452	1.52578678750104e-11	13.0204330257454	13.0624495243934	12.9997542934931	14.777760015938	14.5611194203076	14.2489993562525	16.0340806919516	16.2147555371696	16.7129941180105	15.6915938889073	14.5730070169755	13.67981971065
HSC70-1	AT5G02500	AT5G02500	0.749205540755127	0.0945195422909641	-0.828222327801026	0.0687741866071491	0.736639733024377	0.0970393544721131	15.880113132689	16.9220001294901	16.2260642375465	15.3554045889535	15.9597636472432	15.382465061219	15.8611457209415	15.7212104856539	15.3980633292956	16.7550898496208	15.9616693630858	16.4414704824777
RBCS2B	AT5G38420	AT5G38420	-1.40730483479675	0.00348230962511558	0.433553482436589	0.508643365258885	-1.74546717381508	0.000170719913314349	14.4093970452421	15.1076358065472	15.1013337495449	15.5127301505708	15.9165203249852	15.5755735033029	16.5427104889582	16.4564205186177	16.9175699749041	15.8166401835082	15.3033536124512	14.1693775761425
LHCB5	AT4G10340	AT4G10340	-1.57897608380892	0.000333367034073394	0.768041903567902	0.142718073013395	-2.16188781798496	3.70280862541932e-07	13.9468526231268	14.5469957167803	14.4426116174335	15.680286630712	15.8268111466099	15.5353036512984	16.3046194739601	16.3064131416131	16.816320192486	15.5500496340466	14.7956765830184	14.0048453439875
TGG2	AT5G25980	AT5G25980	-0.869027646481998	0.192223813589008	0.092056687121919	0.934473616901797	-1.76621636387158	0.00271963690176008	14.7311213953293	13.8350643768572	15.2941044485701	15.2138123879492	15.4760962606216	16.272563338049	16.5387511462255	16.7021018361358	16.2332978888471	15.9902174195439	15.9712611450967	14.5111893797276
PSBO1	AT5G66570	AT5G66570	-1.05677334771719	0.00639203071855644	0.192719064474795	0.752425200041651	-1.93122724697081	6.22420066424706e-08	14.3923984444067	14.9773849706862	14.6776285344643	15.589843914668	15.8733220773045	15.8288198397492	16.4559695929049	16.5258311980936	16.8810868501918	16.161846508681	15.2314550556001	15.0874025470797
PSAF	AT1G31330	AT1G31330	-2.28480886184492	1.05103905728004e-08	0.646479009164797	0.219244490854272	-2.00121536147461	1.46452744272385e-06	13.9165766842579	14.6092966789676	14.1661932975025	14.3608112958135	14.7523768063513	14.7221247506632	16.1383944033843	16.1845731933239	16.4401283489374	14.4152341320337	14.1731346575092	12.9697717479355
AT2G45180	AT2G45180	AT2G45180	-2.40035511374922	0.0650631340308104	3.84481468461916	0.00167661713069599	0.96008092479326	0.518953421233248	13.8965971089166	16.011354596286	14.9827825390237	15.4978208711864	16.083017433959	15.403684760268	14.3610718795521	14.0808934979588	14.2927733116137	8.81062560226549	13.3304903626958	8.3631876728229
NIT2	AT3G44300	AT3G44300	4.11383408190778	0.00184627111482715	-3.70901878798441	0.00701957033487112	0.5081298134044	0.788145528323538	12.2833196884433	11.0333711338127	10.3313612193739	11.5276640152143	11.4555234243834	10.9878750374754	12.2894099238317	8.39328920503512	9.09285228881199	13.1583698578554	11.8612532887574	16.4397061259219
AT1G07590	AT1G07590	AT1G07590	1.91719930907089	0.0327774411413811	0.0638552509245253	0.971034809360354	0.438231207890226	0.699384681767476	14.2587502911934	14.0543102687739	12.9968840899606	15.7887766540716	15.5257434067895	14.7040996119861	13.6888751596454	12.7671789211273	13.6531313116925	14.6828896664948	13.0275388712565	16.4604721654539
LOX2	AT3G45140	AT3G45140	1.5981640066673	0.0472525218144232	-0.524961848232887	0.638285365382717	-0.0773145533189858	0.948924104527995	14.8695096277224	13.5137705689075	13.6873155445676	15.8260809991508	14.7463024702314	15.1401041280269	14.6468531115314	14.2245145895522	13.6710461754423	16.8131284045381	14.2750745696176	15.2919440646966
LHCB2.2	AT2G05070	AT2G05070	-1.59708941675806	0.00250379189782816	0.046630059637844	0.965586872394761	-2.71107705931454	3.94271314125432e-08	13.3176854107555	13.6144776840845	13.42589882098	14.3121021722245	14.8693984905212	14.6198312664334	16.1020520029942	16.0732641559068	16.3178414737561	15.4493621507853	13.9782243543061	13.5711676711228
LHCA3	AT1G61520	AT1G61520	-1.4078660466437	0.0028032443840614	1.08232808653677	0.0323452992852823	-1.59781364028873	0.000529920326933382	14.142082369629	15.1531433238141	14.5730171087255	15.8873165453782	16.1810314672607	15.7634967639727	16.0533100404775	16.1049221183699	16.6136996529075	15.5196770051688	14.4941526676638	14.2831949730671
PRXR1	AT4G21960	AT4G21960	1.13499622405988	0.119271440788332	-1.6923225430907	0.0151335308724516	-2.09781251741511	0.00132992532744079	12.6813464991854	12.3171646577918	12.5856204132189	13.9596597469056	14.4561163634326	13.7100910474192	14.851815705951	14.7413464091418	14.234465429659	16.5818613673426	13.8032288578871	15.7477623160958
LHCB4.1	AT5G01530	AT5G01530	-1.30495499181295	0.00102112308246321	0.346429768744478	0.535200448284207	-1.98024964043784	1.51007372588943e-07	14.0203676456438	14.491997341198	14.2818920176562	15.0487656655145	15.5133924301508	15.2979541785307	16.005212153732	16.0003980667954	16.662214495297	15.5084414751885	14.7026304539039	14.4159486250703
PSBP-1	AT1G06680	AT1G06680	-1.2456758048248	0.00289808448121616	0.284964747102042	0.645831371630369	-2.16693894571619	2.60051330846839e-08	13.7457703413445	14.3578615489294	14.1230798915982	15.2879684290612	15.3921055919128	15.2245592884294	16.1084037471805	16.1645496914129	16.488695202012	15.6764984982412	14.7001907645473	14.3280663552082
MT1A	AT1G07600	AT1G07600	1.93224355813511	0.0308533818506919	0.0655643435784825	0.969976133282726	0.463321378108875	0.679211200077972	14.0730265248877	13.8911896567873	12.8003533951299	15.6060270964561	15.3334271737123	14.5153926380399	13.5039262068351	12.5837813243637	13.4176122030662	14.5030457929684	12.8461371285066	16.2679048886033
PSAG	AT1G55670	AT1G55670	-1.699403698841	0.000342316066697465	0.348645978908123	0.626024694846093	-1.93714871359661	3.47200064888668e-05	13.738677106603	14.7191754626636	14.0344645518587	14.5950074724932	15.0831005627281	14.7074030794546	16.0549271656102	16.145286645551	16.2750538180214	15.1230676621364	14.2888584802196	13.5513855502811
MTO3	AT3G17390	AT3G17390	0.153914783217981	0.855630717774986	1.72311671690804	0.00318912312614585	1.8830396837816	0.000808053768933079	15.046178549321	15.8287948803805	15.439736899558	15.4551703905059	15.6577565254718	15.2620744679573	13.7430452834218	13.6965290063903	13.2910920471512	13.061425619796	14.6588927751399	12.722444743268
NIT1	AT3G44310	AT3G44310	1.75068482077447	0.000856391103869962	-0.39793231819664	0.606850823340351	0.596077325421394	0.339492973594482	14.6890022067571	15.0375151709619	14.2722509134849	15.7784975046854	15.5144749125255	14.9593774730634	14.4302649495557	13.8770979137249	13.9378775636649	16.1015541203163	14.590318472139	16.3360811746851
P5CS1	AT2G39800	AT2G39800	3.20422305183682	0.000388449959130593	-5.03441386797207	6.67679709246644e-09	-1.97984810807153	0.0426191518752201	10.4192612276849	9.64365789797653	10.0801113633436	10.6469811777884	9.79972536284042	10.1178046896172	11.8223385962662	12.1254862844355	12.1989500271176	16.2220145202966	11.4765979018145	15.2327800430944
AT2G10940	AT2G10940	AT2G10940	-1.62369900740748	0.176947329188512	-0.496677871042526	0.778350410506422	-1.36550063060586	0.264050024605143	14.2837434907057	14.3008191341066	14.6462371969169	13.0447874155268	14.0214327537088	13.7628408031439	16.0329643242461	15.6820551301292	15.6045280953752	13.7327074583071	15.3151802929752	9.25760992238156
LHCB6	AT1G15820	AT1G15820	-1.8311870549033	0.000356547516922253	0.484965310750576	0.499746796953106	-2.38412967568673	1.88870697769416e-06	13.0185995861275	13.819264116369	13.493435324278	14.4204315555823	14.6578087740926	14.4645629008897	15.5619000723245	15.6419279335912	16.2773230628334	14.727451053477	13.9333969837498	12.8770580096854
AT1G55673	AT1G55673	AT1G55673	-1.68902585290361	0.000596393500730644	0.353567095336229	0.633419014235479	-1.89485312104534	9.05502243790753e-05	13.6252754035522	14.6339857884283	13.9041155762036	14.4576286127024	14.9439456951811	14.5896606351587	15.9378642398274	16.0302501235308	16.0706461954148	14.9999497279753	14.1705472949451	13.3403569422106
FBA2	AT4G38970	AT4G38970	-0.597175800807702	0.260677455921503	-0.0684926444152489	0.938041523696865	-1.62874864607598	0.000281914205327044	14.0828456850726	15.0411188180141	14.5653363496214	15.4060307696743	15.7770842957839	15.5275277425598	16.202882295214	16.1110536188608	16.403073293674	16.3250730607052	14.9447834364609	15.2987825760429
PSAE-1	AT4G28750	AT4G28750	-1.33190321321073	0.00906678108990971	0.76852985465966	0.193730381309972	-1.97160209489678	3.82483145494915e-05	13.5140544818994	14.2159416882522	13.7848028759781	15.1743367708651	15.4232830275483	15.2166117661235	15.5024017558109	15.4925505652627	16.3462780317184	15.230825465392	14.0254442921937	13.8463512008907
LHCA2	AT3G61470	AT3G61470	-1.24891031695655	0.00480812058926755	0.542272031053132	0.326876941724362	-1.90179658355407	5.28208646198049e-06	13.643143617745	14.4195975723775	14.1405451848767	15.1608270947222	15.4150862248405	15.305058342097	15.7517315618091	15.8857723268246	16.3132507954448	15.3592702390156	14.5978808944518	13.9775881349377
DRT112	AT1G20340	AT1G20340	-1.1509278863469	0.00953816342762154	0.604672695626056	0.25282897046073	-1.92529965323596	2.96002193419821e-06	13.5611279112075	14.4326964100006	14.126301013973	15.4138253095712	15.6888896952705	15.2501258655804	15.8178309512646	15.9043858040652	16.263954901997	15.4813868571874	14.4771532971905	14.3251567946095
TIP2	AT3G26520	AT3G26520	-4.09601871598431	4.49914595438838e-24	0.387367157033618	0.558129736396717	-1.68759202151628	0.000217896985097101	13.198168215704	14.0273698805439	13.7999488424361	11.3620995708542	11.9054200536451	11.7665621555999	15.6624426128299	15.4415492537825	15.0366129091462	11.8715018120865	11.2926609737205	10.4061326379008
AT2G25450	AT2G25450	AT2G25450	2.27794531701226	0.0381099510097141	-3.2546174425585	0.00203779404415862	0.195091255359193	0.90218658920006	13.2062450432613	12.0646477493147	11.8527136543684	11.5844990948452	11.3240061144283	11.0431732059938	13.0048736622063	11.3002783015299	12.1318942774974	12.4149146009449	12.2458120345432	15.9544364055401
LHB1B1	AT2G34430	AT2G34430	-4.03173138542399	4.2501860214259e-07	-1.22817140311534	0.241819925661258	-5.09884863139145	1.49764152455238e-10	9.19678638720059	10.7464109201131	9.70287307381713	9.89640178008678	9.72914313373144	9.97435318415093	14.4059021583368	14.6709535488432	15.8567964504832	12.215185627287	10.3304199075178	9.02207908902937
SAMDC	AT3G02470	AT3G02470	0.824911072922539	0.0501307869693016	-0.967529837447726	0.0209949655257041	-0.00388839167787223	0.998016635122228	15.2401429508457	15.3666460380514	15.102502453281	14.9943411717689	15.1919545037856	15.1121026220285	15.1137749281922	15.2008637913304	15.4029575829591	16.3167640629694	15.0753864921586	16.4594774189743
AT1G67865	AT1G67865	AT1G67865	-1.70773265119127	0.00042602722291243	4.28241186892328	6.17960318778193e-23	0.440077623957604	0.465044650595324	13.1510532527303	13.5192265049176	12.6473240828905	15.5314174764175	15.6287869523194	14.3986543924854	12.7910322055622	12.1984561575258	13.0194471442326	10.4441597938278	11.0502437503529	11.3688337703777
PSAD-1	AT4G02770	AT4G02770	-1.59952927200101	9.226365000969e-05	0.565558778788518	0.28370243292467	-1.32278934148507	0.00177550927222552	14.1605536059002	15.0982553265756	14.4944066575723	14.7601091837047	15.1991533182269	14.7757232575663	15.8654781974612	15.8889505608383	16.1132999017236	14.9056936399113	14.2286369496421	13.6919543616911
LHCB2.1	AT2G05100	AT2G05100	-1.13221320617062	0.0072905135240849	0.116108267004977	0.875669623566239	-1.84324550607982	2.75060860283348e-06	13.849216978425	14.3980625509393	13.898051699463	14.6845207338281	15.0747190321773	14.9069135549742	15.8303698420186	15.7914792454648	16.0988765608145	15.4338830382117	14.171122665545	14.4101939670804
TGG1	AT5G26000	AT5G26000	-0.656926577444987	0.293846248453975	-0.267156582063111	0.757457703621251	-2.06582216515286	6.55302979019216e-05	13.5226378620362	12.7018140919	14.2267954360925	14.3542747967451	14.2706990446315	15.3665878047131	15.8109356761175	15.7790621971217	15.4147956230114	15.2584021304763	15.2260313642179	14.4454547490729
CORI3	AT4G23600	AT4G23600	2.52116091717119	0.00377662344751054	0.0165304927067164	0.993402216375739	1.89678305169566	0.0361358288395927	15.0325111704373	13.4841287882577	12.744295983467	15.4249021927515	13.9572636497035	14.3528490214974	12.597979730077	12.0526242826824	11.7651599451327	15.4893680538255	12.7893687585629	14.7110339736709
PSBW	AT2G30570	AT2G30570	-1.3481527706815	0.000524409431834342	0.638338961796455	0.17196988240307	-1.87286597849692	5.93772598434502e-07	13.5078346306629	14.0985685992339	13.7637668498205	14.9214248438322	15.1272980187268	14.8570780987661	15.3362857100181	15.4564675532643	16.1255048305273	14.8631256047099	14.0178674511683	13.9303128738456
AT1G72600	AT1G72600	AT1G72600	-2.25946072412576	NA	2.32566820646698	NA	-0.126468302421966	NA	13.7258553057191	15.2098460880461	15.2054810421855	14.7583002222695	15.243429037373	15.1144763925391	15.0420246539073	14.6640244047322	15.2025755865331	11.5513469467858	14.0430751358735	8.8770418493112
GER1 AT1G72610	AT1G72610	AT1G72610	-2.26501460869738	NA	2.33059175547729	NA	-0.128234433176323	NA	13.7170117964564	15.2050870383634	15.2028369433203	14.7565422937853	15.2392684725885	15.1107778396776	15.0388502840038	14.6606365735199	15.2007310107584	11.5344821455499	14.0371694944279	8.83838394671004
psbM	ATCG00220	ATCG00220	-0.0457943744317447	0.973973423666133	1.51480573637719	0.0998415801807774	-0.973952424606383	0.29859704117321	12.180607737957	13.4649856859109	12.0178359061437	15.7383608458377	15.1670978484002	14.1167369394984	12.6689232637719	12.7678420011211	14.6648770944986	13.7756549865549	12.5888685736383	14.1392970514918
FED A	AT1G60950	AT1G60950	-1.73778873742899	3.70152360079178e-07	0.046773398076214	0.949205307853538	-1.96620316456957	1.36039739086311e-08	13.3656276554864	13.8257487884016	13.4327115736974	13.8378863770044	13.8584223065106	13.7963838191105	14.9759859478802	15.6001252612774	15.8544785531394	14.099355598368	13.9235279138019	13.1734163980346
LHCB2.3	AT3G27690	AT3G27690	-3.08662766382751	2.17767739222447e-06	0.11494875286285	0.930754955410579	-4.49127874395038	2.71853651896821e-12	10.4836545131212	10.811748667392	10.535816005267	12.0657454241349	12.3114510814476	12.0093851013716	14.6375898165312	14.9363616226945	15.5780644879031	13.0491946974998	11.4639747965429	10.180038632081
PSAL	AT4G12800	AT4G12800	-1.03089846369015	0.0118851701966647	0.635277647590899	0.175152775586974	-1.38892239324562	0.000364072482634039	14.0379493807779	14.8365179656763	14.50969006173	15.3355597343174	15.5051983174269	15.618181765292	15.792044389866	15.7993109785897	16.0527233270652	15.4139499020538	14.6963486119328	14.1942267852914
ATMS1	AT5G17920	AT5G17920	-0.372816343763614	0.500580287280878	-0.0779935170697018	0.927214805749617	-0.133971323173591	0.83875868195411	15.2462723964742	15.5907385850655	15.5703427987557	15.1091648446474	15.2743146960565	15.0915095367976	15.8371208624376	15.8591062495187	14.9753547008455	15.1729586091408	15.8118087148857	14.3939021871658
CAX1	AT2G38170	AT2G38170	0.400640595103304	0.547565243029133	1.18402461860113	0.0390448783682399	1.83872055261362	0.000382616271897672	14.6425060316227	15.2564259194811	14.8417420632402	14.7115532421098	14.8760492807618	14.4247280751152	12.9008127345394	12.9059732724656	13.4236632696639	12.5402250071302	14.3318836366564	12.9925067830982
MT2B	AT5G02380	AT5G02380	0.817192218647949	0.126580723409487	0.700073187531369	0.230345927942032	-0.155621782093079	0.826206213516614	13.811919609326	13.6362637086978	13.4426598368342	15.3125042702399	15.6695545100146	14.8294875869365	13.733203433902	13.4837732701601	14.0975244681578	14.5643487933389	13.6077620899797	15.2267903365044
AT4G28755	AT4G28755	AT4G28755	-1.31850180075682	0.0127856302891318	0.838670209119224	0.163722863875694	-1.9175393501693	0.000111676993330798	13.0519398684433	13.8288008921596	13.3615303963828	14.7612253513462	15.0525789726995	14.8315705470662	15.1145074515313	15.0358751951893	15.816548140645	14.8121029830985	13.5708475055509	13.2740101158993
NIA2	AT1G37130	AT1G37130	-0.6441095946766	0.500029309080745	0.398953353234434	0.745596944171265	0.800271382534672	0.381612632503611	14.5965427058273	15.3736395666248	14.5136614651231	13.7570704992196	13.9524307420109	13.7950259138755	14.8991968143566	13.1970217759453	13.5621512529996	11.8007958241257	12.826000731999	14.4561330921391
rpl16 ATCG00790	ATCG00790	ATCG00790	-1.65593958958473	0.0116205127823604	0.180742253529471	0.874380799424321	-2.45034934939085	6.658696212378e-05	12.5283907892364	12.2903250753266	12.6843673421882	13.5775480725355	13.6544059526092	13.1783834739107	13.7208059488669	14.8004927315533	15.7086147883588	12.0338261651357	13.5442225700456	13.7937554760178
ECS1	AT1G31580	AT1G31580	-3.23778884542294	0.000126742948589873	1.53861380095405	0.127007849795646	-2.45576926800438	0.00546896010694284	11.3410978470133	13.3352780609335	11.934489243922	13.2352284358157	13.3413709895613	13.0407934085056	14.3355014825088	14.4795464931625	15.5755432906779	12.7632695924537	9.64926455133569	10.9984699369098
CAT2 AT4G35090	AT4G35090	AT4G35090	0.790166968815451	0.244060580851665	-0.69217944406117	0.358462988172456	0.343430728796553	0.654898956705414	14.5478937672488	15.3371620939533	14.1975939863418	14.4047358958833	14.6929448903091	14.4767134243377	14.3844116344999	14.2729632191163	14.6172706109876	15.4496335977433	13.6561390636202	15.7989138636841
AT5G60390	AT5G60390	AT5G60390	-0.364262050549076	0.428987242858051	-0.918163553135841	0.0240807907842865	-0.679470154627961	0.100420563518957	14.7660898726828	15.0501079803813	15.0166177671997	13.940831073632	14.7529883944035	14.2268697093423	15.8657085565808	15.7701821414994	15.1533562922907	15.7037070696089	14.999828746767	14.9651261199528
LHCB4.2	AT3G08940	AT3G08940	-1.26321719880475	0.03024415773659	0.689272928359647	0.323013441490048	-1.76775338986185	0.00123990206565087	13.0468285416104	14.0965589553344	13.5108431144088	14.6765985757271	14.9822907170106	14.7503744696775	15.1838506630956	15.1842781844045	15.7135330228536	14.9616892853829	13.4615014004403	13.3196022690327
FBA1	AT2G21330	AT2G21330	0.228402353837097	0.786868694025522	-0.101978001447245	0.928085091249989	-1.78559438312982	0.0025770336372415	12.4405305401521	13.5052672692333	12.9854906300501	14.9184739535751	15.1898206887711	14.7111104610895	14.7457858877464	14.7069538816549	15.0085631907668	15.8104937801602	13.5549536236001	14.9939922140945
PSBTN	AT3G21055	AT3G21055	-1.52673553658425	0.000130294249025398	0.615307696164755	0.215634903970002	-2.47279032426381	1.02330386309558e-10	12.5558792762979	12.8377780973533	12.8800884257755	14.2534801920408	14.4642197834136	14.2488576667985	14.9401210962575	15.0534760703824	15.6216121831082	14.3410049932123	13.4120984270865	13.0644073062056
PSBX	AT2G06520	AT2G06520	-1.14424855252466	0.00832076518055802	0.297207138831634	0.63577325757262	-1.80302622790138	8.46478930063708e-06	13.2537788665602	13.8213387788665	13.7129023057854	14.3964131220333	14.7975412486847	14.4908008359772	15.1822896503879	15.2103667126849	15.7815815097254	14.9057501700196	13.8384286827474	13.7857351250289
PSAN	AT5G64040	AT5G64040	-1.73146472514788	0.000944240212358096	1.48583602515026	0.00691164667391205	-2.63803547356564	1.15593858757284e-07	12.0344489584836	12.3597413031317	12.2968316774561	15.0100761026054	14.7865042024638	13.8464040637717	14.4656157027286	14.7833791904653	15.2609536139464	13.8136298241942	12.9570570056911	12.2255047060272
GUN5	AT5G13630	AT5G13630	-0.968176336216092	0.0227385177979532	-0.958495041397705	0.0280149492527465	-2.04628398815502	7.48688994240407e-08	12.9076069717953	13.3543413295093	13.2504804684599	13.3008819823876	13.2278858348495	13.3754263267891	15.1680394814609	15.3268012745061	15.1866092091424	14.833894089829	14.2441689039997	13.3283469079707
LTP3	AT5G59320	AT5G59320	2.38786671538587	6.49558139458752e-12	0.260681072102548	0.652921537483403	1.3774102765496	0.000288186118764459	13.8208492518283	13.3863767365575	13.9216261531105	15.13223128844	15.0327978141892	14.8122833283068	11.5536194263461	12.7491595822018	12.4971875450923	15.0221258069259	14.4751743991532	14.6620088102308
PSAK	AT1G30380	AT1G30380	-1.61345945571298	5.15188452108217e-05	0.973577432566354	0.0299946458827115	-2.22290753513506	1.22575010496743e-08	12.582471966914	13.0902455818903	12.8366038627035	14.5681696795241	14.5172842568414	14.187047942867	14.6426770515685	14.8247000014723	15.5760608186589	13.9345908133759	13.3912611187705	12.8562472227848
AT3G28270	AT3G28270	AT3G28270	4.63976441506949	4.71050848015119e-10	-0.376438293466659	0.783199591970713	2.50067674148718	0.00241279430891633	11.9206440689832	13.0590899515048	11.7777755465123	14.4739945897108	14.0711458658902	13.7762730940948	9.44890721003983	9.79524864502379	10.271346328677	15.1232135272803	11.7071232563727	14.9228810371954
UBQ10	AT4G05320	AT4G05320	0.55467419692196	0.234306067481174	-1.06570960463499	0.0124955809193917	-0.142242571323405	0.808712996874122	14.788774533983	14.9351512359532	14.6129296575317	14.3216450308246	14.5065758056146	14.4144687815754	15.0813463743274	14.7963822930241	14.8889570617762	15.7514822374078	14.4416476721798	15.8693383185425
ALP	AT5G60360	AT5G60360	1.63367460433971	0.00311254546916635	0.461581182401754	0.548926603504324	0.800657626248628	0.193290576479528	13.799817302866	14.0143396016045	12.9531313930439	15.0817723405309	15.1404037153713	14.5636951098994	12.9869140496137	12.4108954808279	13.0836382577337	14.5459687266562	13.3026662316101	15.0940839113579
CAT3 AT1G20620	AT1G20620	AT1G20620	-0.76388326101733	0.0819926603924855	0.388849820926842	0.473409276709279	-0.8149233314882	0.057505854683132	14.5207993442322	15.3204860733986	14.2474096994431	15.0684798162484	15.4255865510185	15.1114403829164	15.8849033249831	15.7525076297109	14.9579878718025	14.8135499392013	14.7962361584475	14.8556130082885
TCTP	AT3G16640	AT3G16640	0.13271491396583	0.833838864855248	-0.0317798719767284	0.971497807339366	-0.684846969694307	0.150417219757794	14.5837228555471	15.0252419553657	14.6215269114514	15.3905546571609	15.9231554936091	15.2205187481068	15.589653923011	15.3193949645857	15.4051072620805	15.7660971374716	14.6239626932009	15.9989105033783
PSAO	AT1G08380	AT1G08380	-1.67514654184008	0.000138302070861797	0.95351639230381	0.0575433236730885	-1.90019591299305	1.29709181794357e-05	12.921108025527	13.6097885041374	13.2451688536711	14.3972338878685	14.5052563936748	14.4882224187479	14.9317352315466	15.0248223868103	15.5274530084329	14.1435540045945	13.3859424671397	12.6030897896422
PSBY	AT1G67740	AT1G67740	-1.44607847714499	0.00202087288493603	0.287067615861553	0.689410670669936	-1.45066286618151	0.00189093847782998	13.3396544912919	14.3306991721002	13.7072944661817	13.7892127175065	14.3511893725403	14.2305338020259	14.934958829415	15.405465308358	15.5039494302175	14.4831050561139	13.5374330641404	13.243514028018
AGP15	AT5G11740	AT5G11740	0.00265865398881934	0.997872767466353	0.854483206573429	0.0308797282132287	1.6494878657451	2.3519566130756e-06	14.4503052133068	14.9240295411265	14.847369737859	13.7894211405471	14.0992275314692	13.9830033527927	13.204085880725	12.6999778121985	13.3385317083664	12.4241000890662	13.4725131855455	13.2339278366367
PRP4	AT4G38770	AT4G38770	-0.932025672573827	0.324437454293676	-0.882347840314783	0.401553164179758	-2.08475557760415	0.011406844951584	12.7733754323908	12.4010973671579	13.163438658853	12.7493676932326	13.2486929382285	13.2003845673061	15.0750290770922	15.1523446309903	14.3296087842236	14.7627093382611	14.1404542448785	11.0487215965088
PSAD-2	AT1G03130	AT1G03130	-1.99029189235474	3.22230700271398e-05	0.506913650309671	0.448314677244753	-1.97628112330299	4.41820188662637e-05	12.6199764005743	13.6631673287192	12.798706278676	13.4933093639884	13.8250746111059	13.4371665492045	14.8567171724789	15.0267627511225	15.3148921953132	13.685152423934	13.0659446626187	12.1003953871511
PSBQ-2	AT4G05180	AT4G05180	-1.63968200978036	0.00019920185533972	1.14989982585349	0.0172309120468382	-2.24359920281223	1.50703301190261e-07	12.5515941913855	13.0219226856665	12.81541927936	14.6504465399897	14.6341616868576	14.3874995694615	14.8378457944955	14.9799828635051	15.2988742768982	14.0905301260206	13.2501275797607	12.4324397961167
PSAH2	AT1G52230	AT1G52230	-1.30301425826638	0.0018860014665131	1.07809253305421	0.0153280715466767	-1.75200631596751	1.34955786972544e-05	12.9464022353562	13.6146857387526	13.3530261018951	14.7748682536857	14.939409874668	14.8522363957387	14.8381066959412	14.8477239756857	15.4664431006621	14.3695670534608	13.5656054464088	13.117336624624
AT3G28220	AT3G28220	AT3G28220	3.28905146785111	0.00417216718021992	-0.228296440250307	0.916118625952815	-0.313615812763869	0.852194919053873	11.0433345828805	8.64434728826894	10.5531136359652	14.3357706463191	13.6091848864547	13.0243319704044	10.8235096436066	11.0985904562877	9.93614442237233	15.301663121473	10.1989153787061	12.7845558863787
AT1G09310	AT1G09310	AT1G09310	0.433053836610076	0.382365379917222	-0.0391518206285079	0.96337482185708	-0.968010723497369	0.0249688923267574	13.4703544426031	14.0721465555484	13.8540827724412	15.2704931054048	15.3794866941215	14.8401075963564	14.4364125295192	14.7888340857334	15.0689156701389	15.8143534064164	14.6920452455024	14.8945542262569
MT2A	AT3G09390	AT3G09390	2.15752427104642	0.000244117094728157	-0.318129099553213	0.740849189612688	0.841844653199105	0.218321520558484	13.4660142412484	13.3271754457364	12.8259695970744	14.42372485785	14.4281913740316	13.7287025244466	12.5077067958392	12.2744597540215	12.3787847322052	14.517914987464	12.8827785184925	15.3160314958118
CRD1	AT3G56940	AT3G56940	-0.775869414686984	0.166249204318541	-0.102429178722279	0.914370755572486	-1.10445508677493	0.0351533183948963	13.780805842154	14.8235714460271	14.2070004298486	14.3445914897096	14.6214911019319	14.6931025312941	15.470411033439	15.3916573729635	15.4534747011463	15.4209677586746	14.2137739484269	13.8691032065978
BAM5	AT4G15210	AT4G15210	2.16029546789792	0.00880435518264818	0.329935264519031	0.809024624295376	0.531476386155885	0.604419929791208	13.4329338466728	11.1568034171295	11.660427505507	15.0217435161245	13.6903789172166	14.1299531368549	11.6437779139477	12.3224903523196	11.6221383012376	14.8371582648254	13.8946417492228	12.7202316338462
AT3G09440	AT3G09440	AT3G09440	1.41783089096275	0.00166121229901752	-0.643845863271851	0.242224138205249	1.89725493962745	1.18002037332623e-05	13.9527732239873	15.0660954125172	14.2344308894398	13.2433151318848	13.6844453680969	13.1387112053208	12.5833625742005	12.6925469024194	12.5245257025866	13.7305389173475	13.4904893361463	14.5925066268088
GLDP1	AT4G33010	AT4G33010	-0.062931677597557	0.927456210037908	-0.589014196469228	0.273365535003551	-1.03748463423281	0.0213686307444996	13.9768694467519	14.7259804305088	14.233516765858	14.5814704521402	14.8193652158625	14.7831782554877	15.299698053504	15.4613265289117	15.3852747814286	16.000232333462	14.5757256624638	15.0018483924747
HSP81-3	AT5G56010	AT5G56010	0.958442119296781	0.0250064700549035	0.306498385090351	0.603693198650084	1.84132536339991	2.00171615923363e-06	13.9152128582381	15.1154494333338	14.3700450604918	13.8846787298701	14.2945728250424	13.6828699390363	12.7286823776467	12.8260925562312	12.571220194182	13.3869491767989	13.50162603675	14.0365860997136
JAL23	AT2G39330	AT2G39330	1.35734361292537	0.107470985986686	0.895006430880352	0.362032262779263	-1.11037111928173	0.19593845796281	11.960270990611	10.0280215038431	10.5278843582411	15.069123753674	14.2143228652073	13.7125590947333	12.434780003105	12.1467141276785	11.9513996039323	14.4479003344961	12.2477225817539	13.0901723747626
CP5	AT1G64720	AT1G64720	-0.953124374517132	0.0897964103547691	0.182094369131081	0.837823186011585	-1.95520946848636	7.92510247470932e-05	12.764482750877	13.3388086953912	12.8714957355798	14.1572748342128	14.5323251768644	13.8138254767224	14.6077247759686	14.6343954722071	15.4824741154178	14.7098172211648	13.2252714994388	13.7003995214069
AT2G16660	AT2G16660	AT2G16660	0.682524284927075	0.698252182886515	0.370970421123975	0.874205200510751	3.70043738231963	0.00484991891006935	12.8294768344516	14.637983109853	14.2050121263525	11.1795014494809	11.46043378446	11.6076887256369	11.7050237073948	8.2887500807077	8.38198281049572	8.63844089603414	12.473487355638	8.24007319895249
AT4G16190	AT4G16190	AT4G16190	2.17303005084887	0.000270045710932697	-0.695951386406835	0.380331817844748	0.447778071360259	0.560031605721426	13.1435667141915	12.8581306800428	12.4180793586739	13.7659944728147	14.1302009124751	13.6572621453333	12.7171539140407	12.0537122211937	12.3188234416113	14.7930981689058	12.7701283907317	15.1815395607301
RD20	AT2G33380	AT2G33380	3.49971051242563	4.96735412222031e-05	-2.66095841409406	0.00414613822884575	0.302238145790649	0.818640170554021	11.7711871687986	9.72762157207069	10.897082233458	11.9278946441416	11.3113785578392	11.3568177210935	11.3338323641021	10.0664284207595	10.4693098134901	14.4646510707307	11.3763754910848	14.9644718123398
CLH1	AT1G19670	AT1G19670	1.69009586044201	0.0734497446026515	1.32804817271969	0.199452335258254	0.154325179779169	0.908379885044545	12.2231129958175	10.6061265128509	10.7064514583933	15.068007412733	13.6116393350139	13.4731507966778	11.588774845306	11.0235813350392	10.992553405791	13.8422667318797	10.800205527715	12.7173495068109
DHAR1	AT1G19570	AT1G19570	1.63979466807033	0.00221998905652411	0.0342114082906326	0.974830193454376	-0.330202305564311	0.633255023342954	12.9074545544842	12.0400719389502	12.2265346968154	14.9653017515086	13.9894218614629	14.1871218905053	12.7479162818864	12.8139443609605	12.7515587041171	15.0091347551729	13.2888154302257	14.4483991812076
SAG13	AT2G29350	AT2G29350	4.3374666442627	0.0193765080443254	-1.89663683938448	0.417051142762712	2.89198410003814	0.140104947706367	13.1244163535336	11.9138768198069	10.6491063469711	12.2897146549602	11.6769974044959	11.1361933939976	10.7876490885912	3.87602779223487	7.38507130511473	11.6652522403378	10.6767932502169	15.0658641316062
AT5G42530	AT5G42530	AT5G42530	-3.26594802628067	1.64038380600698e-05	2.20576774690738	0.00811017379306443	-2.02707005777181	0.0136452907635053	11.663754549942	13.0866502361924	11.831604947003	13.3128208992816	13.4189550157747	13.1875790845927	13.4764347847929	13.8217624396489	15.199178062682	11.7663426578415	9.09886423222514	11.3333633024889
PIP1B	AT2G45960	AT2G45960	0.557792447056285	0.221237093503145	-0.983779396349385	0.0206197414153207	-0.992755844643895	0.0153966495840967	13.4801236616543	13.4884494555095	13.3349567655873	13.8512258042135	14.1495014572523	13.9922586776832	14.5603757571919	14.3068168665863	14.4075682756823	15.1636281641081	13.9827379474317	15.4412330290365
GAPB	AT1G42970	AT1G42970	-0.536337785802394	0.281024191065046	0.0335315619755373	0.969513743198418	-1.62783674693457	8.03094394085809e-05	13.0586811713441	13.7996333592467	13.5050974921888	14.694849506057	14.6419271083677	14.4872017720798	14.8071498683412	15.0010971824336	15.4538267355193	15.2120675647176	14.1452939453004	14.0745900750826
PRXCB	AT3G49120	AT3G49120	1.31694724899578	0.238508438716862	-0.869124303636936	0.516063776363835	0.850268771830656	0.472841633863381	14.5085920906164	12.0316822072627	11.8157311108118	13.0028024465513	12.8661273226571	12.9401370798969	13.3284452364381	11.8964530229407	11.6246419785087	13.5218537976472	11.9544440178706	14.7336470718318
CA2	AT5G14740	AT5G14740	-1.44613024626974	0.0590672185177292	0.347427146975912	0.763373183893074	-3.63499838366428	4.71545566722303e-08	10.490996788535	11.271558492022	10.835438422476	13.435752672474	13.6903789172166	13.1245718203	14.2345488769036	14.254866862653	14.9804949232288	14.1878338637144	11.9161717584154	11.8120123366535
HSP81-2	AT5G56030	AT5G56030	0.876335250077983	0.063010911883035	-0.00390536247272268	0.99654799518245	1.56733646088647	0.000229780052317746	13.8052268231046	15.0049088851056	14.1654266172602	13.5878900932242	14.0980026663412	13.3800913954349	12.8956078952553	13.0203882630304	12.5989866788423	13.4249955952953	13.523306853581	14.1233903495286
DELTA-TIP	AT3G16240	AT3G16240	-1.46796944951844	0.0461023238023032	0.463763585196886	0.652049719207429	-1.24764786972001	0.0949167276764837	13.3692844185063	13.5725731236386	13.7940914019679	13.6427908759817	14.160942291162	13.6273817520923	14.8710164819558	15.0437902344623	14.5522790130427	13.0141762376751	14.3463482452333	11.3620362377046
AOC2	AT3G25770	AT3G25770	1.37812203251911	0.18490169110465	1.61044028358997	0.128764960780477	-0.482285911850029	0.693985999746381	10.6884219892027	11.1607983461095	10.2536581461086	14.8237148521373	13.6900305596321	13.8610317477845	11.5326234227602	11.3299165818765	10.7033315615617	13.4445831986538	9.07446703233717	12.7771229770555
ACO2 AT1G62380	AT1G62380	AT1G62380	0.0722541570961188	0.929181612244095	0.936546473000784	0.109020961390742	0.886736719167477	0.112581150253659	13.9231503957747	14.6817840417273	14.4175566393429	14.2760410179767	14.7975951444198	14.3584414604018	13.5055039609002	13.3155918429567	13.6247722158578	12.8205218045187	14.3777810956227	12.9110244632474
TT4	AT5G13930	AT5G13930	1.92184039059015	0.00909589888207355	-2.19116996129944	0.00289577637198936	-0.408722576572787	0.664657039663148	12.3089333866789	10.9461192694282	12.051421570446	11.5110777298996	12.0952235739425	12.3280854889262	12.3130275549969	12.5862895988894	11.8718594508816	15.2489861657135	12.9411216718867	13.2798824739962
CER1	AT1G02205	AT1G02205	0.419407923256177	0.595186146009315	-0.88867412052829	0.232154178509501	0.323367857294564	0.692589659722818	14.2826274640865	13.834349924799	14.4622533128323	13.2356873855925	13.4636601254826	13.554391521165	14.1609562147692	14.1524607687497	13.154134579692	14.7585836571751	14.7276345024195	12.5956238549085
NPQ4	AT1G44575	AT1G44575	-0.259334073469195	0.636726548203961	0.143572855584418	0.844755639974154	-1.4785225925877	0.000306415058227041	12.969363553116	13.6260827842883	13.5261533778981	14.6961840522828	14.7736844098862	14.819027435445	14.8236865870179	14.918855460187	14.8945695251809	15.3000726322556	14.247719087898	13.9440330928011
AT1G23130	AT1G23130	AT1G23130	0.216744469095796	0.752096113488284	2.23307135031017	2.77043843848406e-06	0.546509647522641	0.347333711028494	12.3063923838436	12.9895597596393	11.9532667831454	14.5188053367348	14.62501851114	13.9131939436911	11.7063962752287	11.5401347410664	12.4081466930518	12.3565547112406	11.3723782042782	12.4928050868145
RD22	AT5G25610	AT5G25610	1.96141167641859	0.0002477898742727	-0.283169698971916	0.748115966837719	0.758707527418942	0.223318478318743	12.8012066753496	13.9380813743311	12.6816888767896	14.1010398227211	14.2817608959653	14.1448779517621	12.7762947240399	12.4568517698071	12.2123280657703	15.1366185902667	13.4652595370828	14.3113291940739
PIP3	AT4G35100	AT4G35100	-0.427528672121188	0.546328821564453	-0.278954332973337	0.758327572015226	-0.865550822397283	0.165883464696286	13.8185814904535	13.5851560030038	14.2400855641752	13.5738018813309	14.2988436928875	14.2221140862887	14.7711484622614	15.0134978800834	14.4847722815476	14.5642055432434	14.9096592788486	12.8590662218291
THI1	AT5G54770	AT5G54770	-0.634387019642535	0.200832124066418	0.178977084615348	0.809328519942677	-1.33004735665049	0.00228766697551124	13.3208934563128	14.3157405342028	13.5830472998082	14.6495857232427	14.8197898539197	14.5519712498329	15.0584197185666	15.1406169774355	15.1977915891532	15.1344975697381	14.0457444170029	14.0178778580689
AT1G74470	AT1G74470	AT1G74470	-0.973842649001345	0.0619891823804962	-0.25883625668077	0.735573209777564	-1.45418443527186	0.00261761662120317	12.9769368280777	13.8445863152727	13.3467275449477	13.5167870923835	13.7505271119863	13.6874774580055	14.8863869632254	14.8775718579034	14.8980403888991	14.6298756164684	13.6878471406055	12.9199230174185
HSP70	AT3G12580	AT3G12580	3.61745089873975	1.93377733302701e-05	-1.45413166155803	0.165510042977032	3.98506991472584	2.70324404422673e-06	12.1999026695369	14.5323130220047	12.7529978243159	11.5792046384999	12.0740214302942	11.3573435451884	10.0841674627766	9.21093162605844	9.13561013905395	13.4099291008078	10.7463970871363	13.8496958509848
ELP	AT1G12090	AT1G12090	-1.5009476861088	0.065257273087472	-0.526159772689654	0.637252280528608	-0.968103712512044	0.260725901022831	13.2671450644617	13.8208880190029	13.6999009403578	12.229235135782	12.7689796569544	12.6186557469056	14.500516566039	14.5026357342035	14.7325947712381	13.6419612441577	13.5488788070939	10.2879784605478
RBCS1B	AT5G38430	AT5G38430	-1.50449410368078	0.000461839457222736	0.650683422707882	0.218094294465438	-1.44052319339258	0.000883492266857237	12.7952878694109	13.6090577043706	13.4817807659541	13.7668415031826	14.1293447014088	13.8489302359379	14.634288491375	14.4527865882332	15.150883260312	13.5888719266052	13.5345294361596	12.4278360466458
SHM1	AT4G37930	AT4G37930	-0.357550148603406	0.362416338646343	0.44139010799915	0.280745210073624	-1.28599233671618	5.40830675606946e-05	13.3132051403703	13.7975272243947	13.5833343382879	15.0512447170335	14.928130624574	14.8570316212126	14.5561316533353	14.6993851338068	15.2422447430459	14.9100399899118	14.1309476935303	14.3645161822977
GASA6	AT1G74670	AT1G74670	-0.798336190291757	0.53174429002317	2.79908869440022	0.00816543097838422	0.044441214197468	0.981462987366356	11.5624627539977	12.6022983208086	12.3660879837041	13.9683385202734	14.790788376385	13.5443821003596	11.959505401387	11.9838981614986	12.5623671246511	9.2272797370491	12.7818540692977	8.84489929440944
AT1G73600	AT1G73600	AT1G73600	-1.74168247858943	0.00262685797138367	3.56978729586009	1.65892154537783e-11	-0.536410329087073	0.44022632772463	10.5892881180868	12.6826907049357	11.6384955958185	14.0896603217021	14.562071515825	14.0131814486178	12.2762227051429	12.0258950397861	12.825242508235	10.2766188446653	10.941804833103	10.732050853505
MT3	AT3G15353	AT3G15353	-0.0325682468548944	0.957380029784245	1.63333973037722	3.21947656938769e-06	0.24349740947973	0.599043426740355	12.9053190196343	13.6671850228336	12.8436500733102	14.7306187143098	14.548236283886	14.3338713173721	13.0726065321878	12.7757752804579	12.9750093404842	12.9651098674912	12.3975870467305	13.2525776009296
PGK1	AT3G12780	AT3G12780	-0.327875928612671	0.48545958578812	-0.214417347857498	0.717817398072823	-1.79452362838924	6.00540057086546e-07	12.7767169674495	13.1551925932088	13.0835784839873	14.2186151126188	14.3646392909898	14.2097192767752	14.6429757427792	14.8020041563712	14.9622502423155	15.1236996379417	14.051693247447	13.9563083195868
AT5G20700	AT5G20700	AT5G20700	1.55174709950579	0.00445313791599427	-0.182731993679645	0.846853826440819	-0.281612462278978	0.695171221527946	12.3725927439557	12.9304482824766	11.9915467661966	14.1300486146757	14.4264497675861	13.7700663274823	12.3121262979459	12.5505137142551	13.2582537521511	14.7527500989882	13.192914085378	14.564344990746
PIP2A	AT3G53420	AT3G53420	0.258791360641113	0.625501016936747	-0.659066311230722	0.168495060032635	-1.02262129257271	0.0144185478006424	13.5530634883326	13.624223963346	13.3619766051834	14.2533291000637	14.1656269785329	13.9867465966517	14.60294251484	14.5370126328852	14.4762027430535	14.9560773380038	13.7617152790919	15.2808369663947
FSD1	AT4G25100	AT4G25100	0.550772349343763	0.566034048603136	-0.562718266588737	0.608825509326015	-0.381894774514849	0.70595858821776	13.0751943624075	12.8111554450893	12.5077125078012	13.4971426131878	13.1784120976779	12.7997907791822	12.2450804481875	12.9936162974087	13.8903961875752	13.0502179108098	14.7948368127114	12.1000549973248
PRK	AT1G32060	AT1G32060	-0.768859151083099	0.0921880425680714	0.0336047595879445	0.968838256650953	-1.81543211440524	5.08148252075444e-06	12.6661118486952	13.3009111103051	12.9693285259669	13.9608631182034	14.2277450558572	14.0438849479217	14.6980588117355	14.7686023276987	14.9702453153461	14.7146654636086	13.3791108358486	13.6973649557908
sks13	AT3G13400	AT3G13400	-0.278245775348611	0.895792829755356	-0.203814957144385	0.939524222087487	2.40042278110677	0.11334504539142	13.8406213946775	12.0238701934332	14.0641777413821	10.1446768505215	10.4760139160814	11.1867733184952	6.288157427745	9.0370170618295	12.6022931912182	11.1002727288643	11.6297014236441	8.0388307106468
GAPC2	AT1G13440	AT1G13440	0.370582071106123	0.396752118901042	-0.668735309166573	0.108897946863331	-0.698694102164685	0.075071782072721	13.8036716149779	14.1684037905141	13.824439364863	14.3499006195696	14.4507115340499	14.2176323576248	14.7033386269093	14.623812749417	14.5925453211863	15.1495661075764	14.1615271970678	15.4382065968235
AT1G68570	AT1G68570	AT1G68570	3.06701202037391	3.79451141852489e-08	-1.5729073038719	0.0144067130242465	0.96048787020906	0.154276022192329	12.1026042130093	12.326848198498	11.5370358384081	12.5052750737009	12.6469780050105	12.5194832105018	11.3426859027281	11.0485351659859	10.7462706140928	14.6276838329482	12.28221943877	14.5220291576311
SUC1	AT1G71880	AT1G71880	0.494291569078995	0.512169892740231	1.78997226740648	0.00410692604313324	2.43593699500093	2.94964405316247e-05	13.6898854548091	14.3661030917153	13.032077276349	13.9419565004796	13.542443567218	13.3957895443904	12.0040881562618	10.5808243183697	11.144040561346	10.8822636206813	12.4291978307919	11.8622533541955
ESM1	AT3G14210	AT3G14210	-0.828321385603737	0.289674593322698	0.618005095331323	0.500804223540884	-0.994473112470396	0.185228419355207	11.5394348954902	14.2546388035583	13.8986669240464	14.0991914964229	14.7765856471887	14.2483616440961	14.9196561437756	14.128481070516	14.6875651911174	14.0884398151703	13.7012542998221	13.5103482075664
AT1G75280	AT1G75280	AT1G75280	2.41986410019309	9.39680322736783e-09	0.610284756529913	0.28654058143569	0.838665912510589	0.0940477910643545	11.9206440689832	12.3784861213484	11.5255304449966	14.4941464373298	14.0347543359502	13.9284906432366	11.4693551323464	11.2618825140894	10.557909308553	13.7205471389334	12.7923637085403	13.9418504060634
GAPA	AT3G26650	AT3G26650	-0.40787500007935	0.419111069681402	0.29771776690827	0.628680779481884	-1.56498126909968	0.000110729524417679	12.8235115638795	13.4563051303293	13.0738056665065	14.6770492258538	14.7735748149149	14.294189288856	14.6061937254711	14.6899700583849	14.8145937446784	14.9606012933841	13.7579858633167	13.8441171185908
GRP-3	AT2G05520	AT2G05520	2.36911312098519	0.0115150395096025	-0.713983698561025	0.584202071582562	1.01229274426966	0.343291704507559	12.4118051746082	13.2390968995955	11.1613564334078	13.3097727703508	13.583533015979	12.2119416027277	12.0404579878657	10.7928665120161	11.3715445647052	13.9176470142757	11.2670536486814	14.7006318384036
TUA4	AT1G04820	AT1G04820	-0.940712010969637	0.182947508507261	-0.489978710683926	0.585416500466964	-1.14403359525582	0.0914531085132697	13.2670262696469	13.1907940963387	13.5567822480266	12.7851331675727	13.2444289331335	13.1138755921025	14.6800663104671	14.7572942943081	13.8842451400324	13.9141668046036	14.0790069150896	11.6632782169036
PATL1	AT1G72150	AT1G72150	-0.695400234138238	0.403330741916052	0.480718559298114	0.640606190238022	0.872950139047022	0.27267014668804	13.7249906878759	14.4506974063331	14.0058406946281	13.2564920265293	12.9787907625335	12.7304474142291	13.0756190604548	13.2734103536529	13.2983238899169	10.9618462017258	13.6188762052401	11.5958317965705
GGT1 AT1G23310	AT1G23310	AT1G23310	-0.0945622958025747	0.902607067949633	-0.241816580977459	0.766507163216349	-0.806283797751626	0.142739237921907	13.7813881634751	14.5741561321199	13.8383755091557	14.5411945082995	14.6831180453102	14.5154515339275	14.7844228332631	14.5916531045376	15.2867133966572	15.2509454827508	13.6648467788315	15.0954933204877
GILT	AT4G12960	AT4G12960	0.753255340517312	0.800139446314847	0.492551938943109	0.898042216248146	3.1552625876964	0.171400390646199	14.1962400167207	11.6956164696647	13.3791617615361	12.1545051454135	11.1274008276142	10.913308977938	3.7584584228367	4.94046289080408	11.8303820601443	10.5670596792865	12.1692555606385	6.35217892016374
AT2G25510	AT2G25510	AT2G25510	-2.60757228750998	0.00321905430168033	1.70413868059858	0.0850081309490847	-1.49800718845176	0.119577236991674	12.810039602105	12.972452674434	11.6229424360651	13.2501457914691	13.2733957252354	12.9823373834481	13.4972014355079	13.3313776528829	14.8727248614716	12.3472605157562	8.71284596759805	11.4974290437996
ATCG01130	ATCG01130	ATCG01130	-1.26074101079407	0.117035872234857	-0.0714725151882572	0.961634955612505	-2.37035861522832	0.000984342115558784	11.7235008748759	10.9428086984296	12.0968974437506	12.7018827712037	12.9713563942158	12.3654213595351	12.3121262979459	14.0099871128986	14.8078347448615	11.5759960098544	13.0466344198177	13.2090487467459
PSBO2	AT3G50820	AT3G50820	-0.836830517716088	0.0502635262827659	0.581567659301353	0.227299317257496	-1.61673375112215	2.47572669419813e-05	12.7200461745975	13.5183371479982	12.8889399012879	14.535303521995	14.5638470814125	14.2130640369588	14.519771318762	14.6465244853608	14.9094302191653	14.3954022189116	13.2828384219598	13.6916155248681
AT3G60750	AT3G60750	AT3G60750	-0.411122980101768	0.34193534310005	-0.387232528845381	0.422616452785357	-1.02311889780155	0.00571236009631008	13.7400471933441	14.3564937366956	14.0489473862582	14.1299663226675	14.3630377328707	14.3789793809784	15.1627997804336	15.138781229014	14.9708357841622	15.246622540792	14.4370502173985	14.120708114647
AT5G35480	AT5G35480	AT5G35480	1.72196254843107	0.0201211891233102	3.11546315157917	5.4430275222825e-06	0.0480927009641721	0.967344962452073	8.70730491594621	9.66149073573379	8.50037760585368	14.0028104189284	14.3093902776894	12.7569927499907	8.45278585262892	8.57803766030458	9.65384158024346	11.4389656129903	9.53052807542923	10.5802294669879
PSBQA	AT4G21280	AT4G21280	-1.31846899437714	0.00387657396382611	0.185764531936501	0.808862031869893	-2.381779103667	1.7697240230956e-08	11.6859617157113	12.1875002023797	12.2228546096671	13.2182986537225	13.3452107905041	13.3340839610825	14.3694715471661	14.3156111593067	14.5973332098247	13.7958048136489	12.9502012299	12.1273696120541
AT1G64370	AT1G64370	AT1G64370	0.338106401746358	0.666765711786331	1.86977788727079	0.00191582750839504	0.403922520416378	0.590008066405104	11.7614378923106	13.0471153003082	11.8943350214225	14.2881126657522	14.3179076653625	13.8247035780751	11.7420784491841	11.9004899539767	12.183749944376	13.0269142879331	11.1352630953084	12.1183220800208
FDH	AT5G14780	AT5G14780	1.89461377691858	0.0157147421716948	-2.06884402451748	0.00859218415972924	0.342157437235294	0.741593965551426	12.3453962091971	12.3617259502847	11.4064277248196	11.2902777534908	11.8828381656433	11.5207004846924	12.3433400354157	11.1957465793585	11.4811551142336	13.2056062301087	11.7043433818214	14.6582566545381
AGT	AT2G13360	AT2G13360	-0.0869729543859433	0.916177383913872	0.0646473732361603	0.95027829883683	-1.31925271749706	0.0151296244376062	12.9120200837382	13.5089656494265	12.7396677893452	14.5230102745992	14.3852993548273	14.2455949627453	14.2212482196762	14.286523033085	14.6821068271236	14.8702694492214	12.9416275936688	14.534489510499
GAPA-2	AT1G12900	AT1G12900	-0.824518818934096	0.0620361890989493	0.386643366366999	0.485446274983409	-1.80548056826506	3.65654652098157e-06	12.3393073832488	12.9060064465959	12.8527272481981	14.1735749123875	14.1024596779439	13.9816397615989	14.2793518811692	14.363848564891	14.8630031788206	14.298494412143	13.4700603868033	13.0480893574772
PSI-P	AT2G46820	AT2G46820	-1.24108670277886	0.0382438686636077	0.359665949851957	0.673257236354639	-2.1640995480509	6.97740689995178e-05	11.8192932361266	12.3833787549334	12.0850541690434	13.2756625220036	13.3438827848553	13.554276863985	13.8456407689839	14.1022570199208	14.7346823015889	13.8318324162405	11.7481911206977	12.8116254633358
FIB	AT4G04020	AT4G04020	-0.111229151294085	0.882327725156614	1.89256969680752	0.00010435076424918	0.94839683632261	0.074233155720176	12.5521792711381	13.9597808839859	12.8508210043925	14.0429607150693	14.1872625129547	14.0272111292306	11.8466088161219	11.9873184527031	12.864961164124	12.4614992937083	11.916514942617	12.1581060634621
PTAC16	AT3G46780	AT3G46780	-1.64188600200006	0.00122991594449072	0.114787213573013	0.904341890551218	-2.69973691116431	1.73443043520514e-08	11.1963956054205	11.6500592278035	11.6079723708721	12.6170597862038	12.7367368840849	12.6546102827376	13.9284444378743	14.0693749095228	14.5237909375809	13.1848858052425	12.6373521407329	11.2157540973174
RD21A	AT1G47128	AT1G47128	1.27918246837157	0.00339219291700825	-0.499628394646735	0.370532123149519	0.268287153264142	0.631397254399093	13.5574413596752	13.5540331412133	12.9055636302823	13.9366028865622	13.8685141776232	13.8356889669487	13.3432259017683	12.875329349105	13.0469614350656	14.4729159125799	13.4210756076937	14.8857935493562
TOC159	AT4G02510	AT4G02510	0.391268694616149	0.631874438595817	-1.71585328626036	0.00834023323425589	-0.277518041947286	0.747508712052083	12.8532525513868	13.5390934479896	12.6873969369179	11.8926295855348	12.2166045563211	11.9579604433283	13.7940718747036	13.1733603203159	12.9562475209202	13.1982401938878	12.4622479831681	14.6730926647145
GS2	AT5G35630	AT5G35630	-0.730290965408817	0.0660019828528565	0.313065249352045	0.541049619668369	-1.50993769638747	1.82071640130585e-05	12.7267995440326	13.4040587914677	13.4002778212842	14.2641674777962	14.3584415927831	14.2833005481922	14.6343485829464	14.7579063072695	14.7631973106526	14.5374565081488	13.7529021802677	13.4529952726941
JR1	AT3G16470	AT3G16470	1.30642897321404	0.0985948860241389	-0.0527235513717549	0.971739629473284	-1.72004266802068	0.0209786337256964	10.9884796963943	9.65016809882812	10.6425100336184	14.07998056711	13.2568697564055	12.8999171707799	12.3597152796095	12.2644707928416	12.1045330300898	14.543936181331	12.0498213256231	12.9506427079838
CLPC1	AT5G50920	AT5G50920	0.184492606027478	0.633092218596999	0.260478485482669	0.52405011594553	0.0128590542668103	0.981531597794882	14.5537975760408	15.1395435578638	14.3727598710809	15.2631206408321	15.2163498230602	14.9825695377257	14.8986465735994	14.6684108066502	14.5539876159631	14.8950264319798	14.6383380897445	15.122307107205
BAM1 AT3G23920	AT3G23920	AT3G23920	2.49687464150685	0.000187152492054321	-2.11308927790216	0.002767114622204	0.17440939360648	0.865827031147283	11.6997576045113	11.353627015989	11.0067256014778	11.7644827590949	11.5269596229943	11.4607929010116	11.5233082556435	10.9295212651089	11.1015355453523	13.9479381389585	11.4108872393241	14.388407222555
PSAH-1	AT3G16140	AT3G16140	-1.17316005088537	0.00369016582756322	0.554046461665764	0.258765364403645	-1.7360852446574	5.70740393945838e-06	12.3833732495028	12.8752508708987	12.6569926611642	13.5080751479476	13.7916956293223	13.969910944976	14.1029062055119	14.195236375214	14.7711290038634	13.7569755566813	13.0379859447689	12.6150507952628
AT1G03220	AT1G03220	AT1G03220	1.99068185609415	0.131166497267416	-3.38585747412934	0.00590486625961701	0.326367389132986	0.853000204204266	11.810516955728	11.3249224615815	10.6143215660409	9.66881679380622	9.88822515251111	9.20239911079468	12.1869444104727	9.45663547356014	9.64004809216159	10.5647702785007	10.3630165056946	14.4005515650401
GOX1	AT3G14420	AT3G14420	-0.165654194439272	0.806557816157117	-0.211257865194552	0.787652466482198	-0.749789722419547	0.148243774895051	13.6584403134284	14.5021542577865	13.7872136842619	14.2026623138949	14.5740773200954	14.415289690036	14.5028881443032	14.5442553058981	15.1914303694042	15.0845334894457	13.7149326656043	14.7296368914517
TDT	AT5G47560	AT5G47560	2.32760967490784	0.00551477651851019	-3.30073125779788	4.48933942282822e-05	-0.555958699921019	0.596805572684538	10.9815462262536	10.5756713362407	10.1333567502844	10.1563595879186	10.1155236604375	10.2885316921542	11.7127843819301	10.3734047129905	11.0892612275504	13.5628673099604	10.632357357377	14.3379151984039
PMDH2	AT5G09660	AT5G09660	-0.193038901833301	0.792318030926755	0.706396898226453	0.259317536707404	-0.887214358715559	0.112090406257905	12.5011765991554	13.5457645418218	12.9357015964177	14.4680174365176	14.5750209052185	14.3213264629567	13.6421856401824	13.7728335502634	14.3261518737145	14.433856605997	12.8345612857704	13.5461474810301
GSTF2	AT4G02520	AT4G02520	2.15647955545243	0.162701820836184	-3.41771581358595	0.0200639125726889	0.237738722094736	0.910990956178995	11.0972494075385	11.782259393758	9.6943942087711	9.80039051144565	9.41297235964817	9.54838927524952	12.0502199474435	9.31622154363474	9.38988629466483	11.6582899963401	7.30804868467777	14.3791788025493
AT4G21650	AT4G21650	AT4G21650	-0.208702331284576	0.776158043904287	-0.0448405795703999	0.966357643014744	-1.45765687038304	0.0056452141075627	12.5162478717219	12.1263601827134	12.8065953433909	13.7027780950769	14.158426365658	13.0817800602408	13.6542078944807	14.617756714034	13.28683032474	13.5884493786411	14.224831614783	13.3013602888427
GAMMA-TIP	AT2G36830	AT2G36830	-0.571597027796546	0.077019673008059	-0.294617749982686	0.457998306170461	-1.75326827375763	1.59049375739954e-10	12.7870268128115	12.3809345121977	13.10546148535	13.3489047920544	13.8276105199198	13.7989990325157	14.566561150272	14.7010640836248	14.3298389506744	14.2018979223306	13.8795828511048	13.7929133251598
BGL2	AT3G57260	AT3G57260	2.29141303661671	0.0929416560920287	0.421909127923349	0.846612372967466	4.12553145790934	0.000776764483838773	13.9727234398656	12.8268646969909	9.53258069397456	12.4316071851373	10.7491141913591	10.8225427621936	9.19883636010533	8.86919717376225	8.39142293174133	12.0710002849838	7.1766848939073	11.1775493037794
AT3G14067	AT3G14067	AT3G14067	1.23422034135133	0.0831123973084693	-2.13732391826751	0.00122409114732383	-0.919541918837861	0.211329168655132	11.5236110611434	12.1301491401108	11.2274935023414	11.5301605365687	11.8532750529928	11.6792523129636	12.6542998975083	12.7238672912559	12.3882457344042	14.6558533165068	11.9158284925586	13.7730866876627
XTH4	AT2G06850	AT2G06850	-0.257292925690088	0.811723488340818	0.598316299527353	0.57495038617634	0.779244740470385	0.380881563961711	13.4039472578355	13.3581984982014	14.1760598044973	13.1490073984126	13.6015494502513	12.9478387684305	12.7503580382929	13.0229827908516	12.9677310861991	12.3338783597719	13.6594234340216	10.378331212255
SAHH2	AT3G23810	AT3G23810	1.02206185808965	0.0206030364021079	-0.0501185123847687	0.952159959485939	0.138706130255763	0.822749691355928	13.006126960542	12.8554922216739	13.4755056706866	14.2722431587124	13.9387140886652	13.6277087039369	12.9466365553331	13.2141517738908	12.8046342734604	14.130358671249	14.4697476231954	13.1713117769397
GOX2	AT3G14415	AT3G14415	-0.45341902614336	0.34133353070935	1.05724211547798	0.0128213686341981	0.0315477754871882	0.96146089925583	13.2207930272689	14.36523777466	13.5963819459757	14.2014880806836	14.5787890863376	14.3354067611074	13.4757642177072	13.5492614894179	14.1927239634956	13.5261256917939	13.0745814102294	13.3345814538109
AT4G22240	AT4G22240	AT4G22240	1.66465826513663	2.13752357977751e-08	0.186584442475572	0.710979691821314	1.69821850620357	2.29711060576029e-08	13.4690124416816	14.1379674515026	13.5397260364818	13.8051738323238	13.8584223065106	14.0297698778454	12.0022267466799	11.8616752248989	12.2598093193722	13.8936775333272	13.2107934071721	13.9317481666033
HA1	AT2G18960	AT2G18960	0.878512647919613	0.0138621802342523	-0.653232379091836	0.094651472117916	0.705015481143651	0.0545022566763413	14.1744909966041	14.2835843117433	13.7190981041152	13.4521698122168	13.7199135596062	13.6135824334427	13.6719969520004	13.3620012789148	13.0141099319462	14.2890773237521	13.7213307203507	14.611199193654
PEN3 AT1G59870	AT1G59870	AT1G59870	-0.557270467899506	0.386040656339956	1.13016250969448	0.0568671816689731	1.18072345367058	0.0367034716810668	13.6657579550417	14.130275158498	13.2233563447409	13.1637133844063	13.1689438820925	12.9992821858844	13.1539962884414	11.8264627325687	12.3225292713044	11.1772213371479	11.7700050323982	12.6299818294504
ROPGEF11	AT1G52240	AT1G52240	-1.41619710436634	0.000856391103869962	1.00299377594258	0.0306247722739716	-1.85744113343155	6.32273777187633e-06	11.8931977672515	12.4641110541349	12.1835098887158	13.4912607922589	13.7549748126064	13.6687466132502	13.6505285399465	13.7389668150579	14.5834364981869	13.1962079231407	12.354669923359	12.1439759317428
APE2	AT5G46110	AT5G46110	-1.02168212665525	0.000252744218461935	0.374725311941327	0.295549980020235	-1.36379655966459	4.93107672194772e-07	13.0029918825113	13.4655625367609	13.2715335018664	13.895369071999	14.0186611393264	14.0095898863873	14.5115507287489	14.606062322082	14.7405229102609	13.9901368366895	13.5636347532147	13.1191855095971
GBSS1	AT1G32900	AT1G32900	2.4058416825183	2.91610049763023e-06	0.454923417727948	0.556525932184411	0.975610539959444	0.10297693886658	11.5335212779658	12.2334750189366	11.6852437930222	13.8646408556179	13.541542788379	13.7761747822633	10.7693789106716	11.1449267701209	10.667841546816	14.0548821594042	11.9574490420724	13.1073792371337
AT2G34810	AT2G34810	AT2G34810	2.20830366003982	0.00308568638226495	-0.83408477181966	0.385069476647623	0.622680507108333	0.494668861494301	12.8197909524263	12.0341731440686	11.1973065041561	13.4831661452413	12.6810324076933	12.3334405278327	12.0942233667037	11.3106300915623	10.9917778270306	14.2276327826689	11.9806102131512	14.1426888342008
AT4G34950	AT4G34950	AT4G34950	1.89678798675128	0.14892775253732	0.76480853069785	0.666402104076965	4.42238086949092	0.000102514701228908	11.3674885735331	13.9865546838715	12.9466012778958	11.2550943077804	11.3849635659404	11.4455427187265	9.90289605365059	7.1258578729049	7.34676391474764	8.00324860587962	11.8933391782418	9.22301489041113
ANNAT1	AT1G35720	AT1G35720	1.4406688864517	0.00639203071855644	-0.070208297941538	0.944724927008333	-0.634059170338957	0.289858940093764	11.4137225831321	11.7955343876991	11.758586076688	13.8832147990516	14.03795154461	12.803075480518	12.2663301325263	12.6918482883045	11.804999202573	14.2670674537464	12.886462064186	13.7459300060596
AT3G11630	AT3G11630	AT3G11630	-0.835118426244758	0.0246652304455323	-0.102673515463526	0.872376960811434	-2.207144064978	1.2543029401952e-11	11.8708584698288	11.8453194907425	12.3497581502685	13.118640354743	13.3974951034943	13.3959175145434	14.1246287890649	14.2192720111778	14.3859631339165	13.9194399721464	13.2894780162867	12.8147403775112
NCED4	AT4G19170	AT4G19170	-0.975686177276385	0.0419246494772222	2.52905711276726	1.64248085438186e-09	0.457370271277745	0.393189180186453	12.498750517328	13.4582773056205	11.8703850116772	13.846225439053	14.0290732579862	13.6633347829676	12.3097201896388	12.0881000239464	12.479592321289	11.5321404171857	11.3693729541748	11.0352540094072
CRB	AT1G09340	AT1G09340	-0.816873747030452	0.120555965791506	-0.0234196377710428	0.981503011708089	-2.39009024463233	8.51896082158339e-08	11.3599338475911	11.9844847582822	11.7456498127391	13.2569442625957	13.3241139505039	13.2204664150955	13.9275620121527	14.0824934562049	14.2904100004188	14.0771396597315	12.7918026288012	12.4766384011529
ARGAH2	AT4G08870	AT4G08870	0.817799359795855	0.382365379917222	0.611122218233347	0.587987490570289	0.237818150194095	0.83771918535194	13.064571168841	11.5561219578162	11.8383549145045	14.3354138334736	12.3752431856212	13.1027859137772	12.1581443455607	11.9899730844728	12.0659973428754	13.7739217703476	11.4268750886064	12.5544772065589
DI19	AT1G56280	AT1G56280	0.647551625312604	0.192230406575324	0.379230479121036	0.534115217074774	-0.165229297294296	0.792866021815528	12.865544389981	13.3432098725644	12.8189988004719	14.2189246388815	14.59680254884	13.7143047438893	13.2756408956071	13.0338658941444	13.2614748987111	14.0388888733081	12.9414589727869	14.2401304790866
AT2G20870	AT2G20870	AT2G20870	-0.236246848762528	0.936866528877946	0.124087164696677	0.973880152863937	-2.92898931595955	0.158943939380614	9.15220065753711	8.02710663058646	11.2387134901561	12.0818310121346	12.5427985550801	13.6096154058678	12.8867567014419	13.6924602420588	11.9039562994079	12.9272943482825	13.6802883906036	2.8294044857186
AT4G38775	AT4G38775	AT4G38775	-0.842434120949652	0.434689250793836	-0.872746738578122	0.464972767331805	-1.95143460409624	0.0367989263909639	11.7088821132901	11.4031278038234	12.1025158239554	11.6387171197681	12.1743931775326	12.1358306156671	13.9845801227863	14.0886987031725	12.7233361284858	13.7071162022923	13.0379859447689	9.55050372579646
VGD1	AT2G47040	AT2G47040	-0.0902508836406375	0.970151154464963	0.136738816288528	0.96279339339168	2.39538398248294	0.125578631343668	13.3681772869633	11.6762108637124	13.573831784206	10.3440005762644	10.595897742486	11.1508266518462	5.53514833871292	8.00661078387012	12.1847682807537	10.708579005053	11.4201139910622	7.93883270882568
CNX1	AT5G61790	AT5G61790	-0.367485959003555	0.515788088794934	0.053238790446478	0.95262878632486	0.634172716821699	0.215977660684992	13.3865559176081	14.2476126522747	13.5914434535612	12.7234227850781	12.9846729248193	12.8063527202918	13.2014924971351	13.2870430812754	12.9612085460994	12.5164332536316	13.4546647247885	12.0177502522565
LRX3	AT4G13340	AT4G13340	-1.29165371730336	NA	0.185107696430995	NA	1.53173112742076	NA	12.7690198338813	13.5922519735643	13.5225655528451	10.6688971846553	10.8548339181094	10.5746890994778	11.9857419473638	11.1957465793585	12.0908364081799	8.13870600591954	11.8800273434005	8.45973640362572
FLA8	AT2G45470	AT2G45470	-1.62408243277962	0.0280796302577472	-0.575033069990131	0.563296693719883	-1.36088292987009	0.0710049362671575	12.4728212629156	12.1166971299263	12.7747768962945	11.1647956760726	11.9760806709083	11.6725071572462	13.9788177522344	14.1115158783978	13.308014150167	12.3608496042814	12.9592240031738	10.0422595502916
AT4G16980	AT4G16980	AT4G16980	-2.47792524594098	3.33227039745484e-06	0.581263424750761	0.441537388602004	-1.36745456693496	0.0199558769985361	11.9002616443747	12.9254252124221	12.5985527922203	11.4705788900005	12.3913315216363	12.0120591217876	14.051990933282	13.8378504764918	13.802683989235	11.3880789312544	12.1137700526897	10.154040173419
AT4G16983	AT4G16983	AT4G16983	-2.47738444738751	3.33549885305342e-06	0.581312538032813	0.441415549364845	-1.36702395268758	0.0199831412165097	11.8999552374102	12.9252574751817	12.5981740781465	11.4705788900005	12.3913315216363	12.011725140156	14.0506407083931	13.8373241085246	13.8025734307142	11.3880789312544	12.1134707290754	10.154040173419
EXPA1	AT1G69530	AT1G69530	0.152483430709486	0.859920279603967	2.07154368415899	0.000351875748398969	-0.189316464473875	0.823849138134902	10.777848522067	11.6300267140863	11.3731694516156	13.3938734044555	13.9666894417518	13.7250401327835	11.4976412864959	11.4537629369331	11.5225544033474	11.9184291469388	12.200874571374	9.99617515777573
NSP5	AT5G48180	AT5G48180	2.32408898748646	0.000244457914634243	-1.32839297422381	0.0667388246635309	0.646149192227733	0.407242937110698	12.0838430329897	11.6134648787402	11.3762649716868	12.0933566029784	12.0579128035406	12.0613005809884	11.6172683454344	10.8648788057251	10.5239782673733	12.9750575506995	11.8765037178857	14.3292285384305
MIPS1	AT4G39800	AT4G39800	0.944623625373999	0.147502896278874	-1.46035282807258	0.018918577722273	-1.61012532038111	0.00654312123137218	10.6597524547492	11.5469934846699	11.1822254809006	11.9667482948932	12.4791680746266	12.310271493029	12.559004346843	13.2309204662163	12.4234695814645	14.5400081673688	12.5002930654278	13.4338097895204
AT5G19580	AT5G19580	AT5G19580	0.0261952262236839	0.992925057278945	-0.270450778502077	0.911454525244893	2.32741467067275	0.0946662040483055	13.2586862302635	11.4160779462513	13.5678486582478	9.999451359961	10.308210273194	10.868270670656	7.6887477463859	8.04212588147521	12.1216502114548	10.9140858763542	11.4691308828414	7.97492283124611
AT3G27700	AT3G27700	AT3G27700	-2.83567581595244	2.61835745074859e-09	0.154462953517309	0.870531055921457	-3.25739551916084	1.44262268120057e-11	10.163550733375	10.3965714767739	10.2323406888842	10.7248911259132	11.0065253732532	10.7792474634854	12.9014120863825	13.1464176498058	14.1783101647086	11.3828901350815	10.394892852084	9.86609546106057
rps3 ATCG00800	ATCG00800	ATCG00800	-1.51114532103298	0.0841982676129088	-0.0648712100452809	0.968772427925841	-2.48213888257794	0.00185864464119871	11.0784180055494	10.2880487382635	11.3199626184131	11.955275985141	12.0589923258235	11.5207004846924	11.6298608690091	13.2616889953863	14.3096758207152	10.2710124682487	12.1489533480742	12.5294161314758
ENODL2	AT4G27520	AT4G27520	0.591137225622095	0.489568789847823	-2.97638444456499	9.07738135257636e-06	-1.73653906253424	0.0146276747152966	11.2980281364256	11.2352142580362	10.7356692812906	10.3095372272362	10.6475233889094	10.4121144268146	13.3308203426708	12.6944082211772	12.329298667515	14.2990970838903	11.3942274775449	13.3448170968616
PIP1;4	AT4G00430	AT4G00430	1.24917517289015	0.000962420787918892	-1.21823819489376	0.0017766383147762	0.22847900150526	0.645504671609105	13.2061211262333	12.9731019212623	13.1199118700558	12.710053060315	12.916230425866	13.067872044931	13.1423809689924	12.8465335091343	12.579761236437	14.4169803207447	13.2577319137859	14.4165638363152
TRX3	AT5G42980	AT5G42980	0.558779687725118	0.218257356467723	0.689147323279402	0.13259650270284	0.0595954775231446	0.923432125919248	13.0766862312387	13.0932348740063	12.7370901403551	14.225255336411	14.1442555214711	14.1265640291115	12.6829351639182	12.6650471128047	13.3100377506429	13.5877448568974	12.656380556518	13.9144296851874
AT5G54940	AT5G54940	AT5G54940	1.47420394789008	0.0357329421472998	1.19664348819305	0.113637796020304	1.66704671796002	0.0142169913924295	12.762124559924	12.7758692870967	12.1268750059858	14.0359509092919	13.5348336228748	13.0161967786237	10.7104040922901	10.5075514606459	11.3887327418213	11.351359238776	11.4918776409142	13.3765014064359
AT1G51400	AT1G51400	AT1G51400	-1.52360715117978	0.0024360162618541	0.650967321621073	0.298574407157551	-2.54588536292862	6.22420066424706e-08	10.9017705833674	11.4909753850605	11.2401705547109	12.9392268830333	13.0884093201503	12.6451671002515	13.2691539299985	13.5109601762972	14.3234574271219	12.9531251563765	11.5941021116718	11.8186476002429
AOC1	AT3G25760	AT3G25760	1.37396196932003	0.274652230736932	1.99101888872726	0.106886641935359	0.0642868158926035	0.973258560637942	10.6029062029457	9.75052384712148	8.58231465733792	14.0832993759575	12.1760524931202	12.4248253734492	10.6073968163502	9.54799671850467	8.5303572883167	11.922904947167	7.7997984707302	11.460251698558
AT2G03965	AT2G03965	AT2G03965	9.41093693020373	1.98521076713479e-34	-0.330724860632688	0.822003831641963	4.04166222747626	2.67918018448968e-06	9.09766798525316	6.73063340729908	6.44330567666734	12.7181773397801	13.3197672431347	12.7765860558239	4.06274990191618	3.22361723574967	4.92031873545573	13.6078986112544	12.5130576374712	13.5295600631347
SIP3	AT4G30960	AT4G30960	1.06672504808534	0.0487023890905457	-0.610870957822523	0.342947325473537	-0.256864668029687	0.703861618809607	12.7116907016927	13.0629070424183	12.5032696611568	13.5637236025505	13.7781029043398	13.0307742920301	12.5485836498891	13.0290800650358	13.4020807124109	14.6017476042096	12.9949236769046	14.2654706319894
BIP1	AT5G28540	AT5G28540	0.141630475890767	0.814678338448718	-0.0290705360839519	0.973342244404614	1.01079078515128	0.0192101291853981	13.2502976976877	14.1734970531306	13.3381352807862	12.7525782442792	12.7871166689091	12.7173989809923	12.6972725637849	12.7858491748216	12.4113403263066	12.5741972313933	13.3328064262647	12.2009548947218
AT3G07850	AT3G07850	AT3G07850	-0.0127806242021605	0.997073009946621	-0.0233973168367944	0.994192711884447	2.41991526076974	0.111724397137204	13.3723798744735	11.6097121178451	13.387732961029	10.064276445362	10.4422143622378	10.968043243358	5.53514833871292	9.0073763369106	11.9719948729153	10.6525480795505	11.4393479632494	7.23938715198321
HB-7 AT2G46680	AT2G46680	AT2G46680	4.76827679384435	1.07874677137979e-08	-3.43207424170118	0.000146817996345451	1.21788807791826	0.240979865643261	10.08809454255	9.40662531920707	9.09727284072282	10.0378530083749	9.72552172676888	9.26202462800339	8.6895764369251	7.56891272461377	8.64134020937725	13.345373510342	9.67869663524751	13.944507153265
TUA2	AT1G50010	AT1G50010	-0.867413596833562	0.181059827043805	-0.580909574801287	0.448014052288061	-1.09815406931198	0.0757689165762178	12.844362606353	12.6479418543834	13.09824860579	12.4070966688099	12.5285815374546	12.6317550037679	14.0723602745881	14.1732148017969	13.614606297847	13.3788270850228	13.6817023668507	11.3755994253193
AT4G23670	AT4G23670	AT4G23670	0.512855236260802	0.312271745499186	-0.186143951276227	0.798574321566842	-0.87575461546716	0.05849749928297	12.5303717168556	13.0819929473227	12.6147441614345	14.2402756335836	13.9446642560897	13.6513782510982	13.6156465265199	13.6569869195194	13.6434108977734	14.6535660282505	13.1673318163594	14.2603010011167
POM1	AT1G05850	AT1G05850	-0.0882944900181786	0.86839599158423	0.255290636061909	0.6242920955292	-0.734460032580154	0.0511369663255938	13.2961917948611	13.3423307105953	13.6171839625621	14.3722663549196	14.4437030629927	14.1485281930751	14.1329889109219	14.3346078531574	13.9914315655068	14.1082256676098	14.5333355560955	13.3277655781727
RABE1b	AT4G20360	AT4G20360	-0.669015990846943	0.18344185301342	-0.211408910471317	0.772663556007578	-1.2128254961431	0.00723767582782676	12.6322028163766	13.4778521834916	13.0270215470052	13.1254256954478	13.6280985310259	13.459868780649	14.5392860280098	14.3352044782785	13.9667789648962	14.2414055672212	13.3905201573946	12.9555428761162
TSA1 AT1G52410	AT1G52410	AT1G52410	1.30230867284622	0.046184351056109	0.888139718817244	0.229018402341739	0.0198683857876495	0.986784523890408	11.8777211393985	10.1842146968362	11.4553385601041	14.1545266752127	13.2436379176872	12.7409630494084	11.1597404314191	11.3659822232212	11.3998839368168	13.0095544504829	11.7597132303322	12.7904747639006
HOG1	AT4G13940	AT4G13940	0.269949343571542	0.33366164268809	-0.439732250130544	0.103346607674809	-0.0942888871025009	0.778613192242804	14.6635066427318	14.9860553001735	14.8350079616738	14.6886052485808	14.9558270759212	14.6083357081552	15.0294221440675	15.0666944128277	14.6543170884966	15.3975615167878	14.9512462791517	15.2119032717732
AT5G61820	AT5G61820	AT5G61820	2.93865015093488	0.000650017630260966	-2.52260002369144	0.00536885954787752	0.681465554066974	0.531696295624757	11.5019697952528	10.9214392298885	10.0735878187995	10.7921673304687	10.618528565254	10.6253406263367	11.1025095131208	9.34257311411493	9.72463681037459	13.3111257536545	10.5293165065626	14.0190486311275
APA1	AT1G11910	AT1G11910	1.0079329997412	0.0290164989425893	-1.17071703871705	0.0108287120336632	-0.310355689108496	0.574125555075084	12.8357379647515	12.584988532204	12.3028866644806	12.6380434164554	12.8026673849981	12.7690968265807	13.0921639577683	12.856750282528	12.7305599267791	14.0197942435298	12.8371014499868	14.4387404243115
AT1G51402	AT1G51402	AT1G51402	-1.51274987401664	0.00239301486741755	0.650450412936554	0.293339699464212	-2.52213303547542	6.2864198765345e-08	10.8770761052144	11.4486540930965	11.2284726248509	12.901736908523	13.0418480130329	12.6083109370874	13.2248264510564	13.4631779814893	14.2672025916487	12.9098132396749	11.5628732614489	11.777519212801
AGP31	AT1G28290	AT1G28290	-2.10444299898559	0.00135893633747844	-0.682174624684846	0.437066191658129	-2.87101952199593	5.58263323222285e-06	10.2820935717456	10.3878332733161	11.0276886687412	9.94211300157406	11.1766360621103	10.6927253390748	13.868503936905	13.7076305008187	12.4952734863129	12.0037194966379	11.4597424309013	9.99177830804187
LOS1	AT1G56070	AT1G56070	-0.143425588340808	0.751437395679082	-0.340371601648989	0.430923050129938	-0.230181628465098	0.576630697713138	14.0595780211789	14.4549449216508	14.3060934692639	13.8414087280879	14.2176297172984	14.0033880473341	14.7960728549374	14.7227144675797	13.8378503665616	14.5183587041847	14.3350962877987	14.2407482079571
GSR2	AT1G66200	AT1G66200	0.661911184562282	0.211316038713963	0.386273830092026	0.554250032035023	0.626210976552407	0.234985909218031	13.1401980270264	13.9514861699468	13.1147581619958	13.8204504499362	14.0591470369679	13.7380199475743	13.0662062192853	12.6140883169819	12.7767655936805	12.8417143876212	13.0992790378366	14.1727803779602
AT1G07930	AT1G07930	AT1G07930	-0.197346837746415	0.707752852667697	-0.959667896678738	0.0204376212245719	-0.484497733119354	0.277665943418542	13.4301779667481	13.8378295415442	13.7078211281091	12.6700898154877	13.3305350581292	12.9092711215991	14.399410760057	14.3105382387998	13.6342459073633	14.4170596427628	13.5029978165523	13.7911221206766
ALDH7B4	AT1G54100	AT1G54100	2.85279145656426	8.44732366589082e-06	-2.23383217833857	0.00116757208272276	1.10534446487095	0.140254273439605	11.7410553598254	11.7069796555987	10.9154380463976	11.1686464398445	10.9354181536213	10.9303725304974	10.8419439344246	10.2598378686908	9.94738851730937	13.1993474997598	11.3016223310671	14.073896924117
SAG21	AT4G02380	AT4G02380	2.6830281469609	0.0101153167419534	-1.29640161043374	0.308953896586003	0.789944314834707	0.531383114753257	11.4934652904754	10.6227723203384	10.9561996913015	12.0351367836034	11.6680635804761	11.1623069618814	10.8494178666602	7.93913825048052	10.682334776344	12.3091312654772	10.2268570387843	14.1065439795907
PPC2	AT2G42600	AT2G42600	0.0851993715072028	0.901639359861249	-0.285998790731954	0.671706336684619	0.567256921149174	0.267378301862553	12.8413338858679	14.2901773601223	13.5157641089396	12.5825974214912	13.1100971323439	12.9622559660539	13.3960673307351	12.9089821292494	12.9496727365666	13.3856527109685	12.7966580857663	13.3119804693593
AT1G59930	AT1G59930	AT1G59930	7.31455285515255	6.36374756048847e-62	2.51535993680328	7.91555312714825e-11	1.86129613636689	0.000553194044519773	5.69744858841493	5.19216016761758	5.4821055223146	13.2646106653317	13.6442521936943	12.9214124099749	3.51284763051334	3.52076979520372	4.49923221395442	10.8288876961023	10.251005874331	11.1613271283957
PDF1	AT2G42840	AT2G42840	-1.54234429376821	0.191940852979456	-0.987387165217932	0.485529521524348	-0.749299755526705	0.568226331105848	12.7725388379143	12.4783579157118	12.7300209774794	9.61902631592493	11.202918261471	11.3108644556869	13.9152499636563	13.5785319068239	12.3116938835097	12.1767245549972	12.6508221024992	7.61973599006281
ATPD	AT4G09650	AT4G09650	-1.18097845922019	0.00416871213268353	0.715072326742316	0.127992774470456	-1.72799437279063	9.30541755803023e-06	11.8541903733892	12.6933679766316	12.2718795444665	13.656224303297	13.6674409148008	13.3837093817572	13.8143696253523	14.004652542216	14.2671224693122	13.4353709798052	12.6017300549044	12.2916843324212
ATPC1	AT4G04640	AT4G04640	-0.560862936063061	0.233949727916969	0.0300382394405651	0.97169264069129	-1.10127250595695	0.00813595533877471	12.9548343769481	13.8476873768411	13.3130859054042	13.8568057142873	14.1521172892022	13.9428387681102	14.4943056691557	14.5288861234652	14.536543961938	14.5617681128545	13.6485151965939	13.3934064994518
GSTF9	AT2G30860	AT2G30860	-0.278297015529182	0.765029657983796	-1.0490469239725	0.182682840229862	-1.31822402668971	0.0639459631985674	12.2617809723453	12.8679385090419	11.9443555721291	12.5522130830074	12.5933469288541	11.9796390391529	13.8870819194546	13.8035541199774	13.457200451073	13.8427392305544	11.3927482202722	13.9817512629347
AT1G11860	AT1G11860	AT1G11860	-0.744829793449804	0.122974855776337	0.0924078321873545	0.91107908231161	-1.97255016532146	2.02245370618654e-06	11.6404667389394	12.2664237284131	12.1218778934002	13.4711332781995	13.3913658289664	13.1803164481992	13.711836107994	13.9969434815479	14.2552150294668	13.880621718087	13.1152133553669	12.420493879282
AT1G09750	AT1G09750	AT1G09750	-3.28383679614576	0.000259788889601908	-0.790924592447395	0.540136205018867	-2.98193396665998	0.0011223548546338	10.0729528556164	10.1211759969981	10.8238240908437	8.99499247703933	9.45294123810201	9.3929401882209	13.6662483496652	13.6132590971301	12.5542475852737	9.64641828393547	11.1924963090724	6.74944795812308
AOS	AT5G42650	AT5G42650	0.351254898227425	0.766956755045044	1.06515153905665	0.318381298959686	-0.721424952607603	0.48824137097999	11.3568115427841	11.3390943195555	10.8127684756007	14.1020470035073	12.3758208690771	12.9511518292687	12.0631339849244	12.0072973331867	11.6246419785087	13.1220450812047	9.49420226157882	12.3162157218304
LTP6	AT3G08770	AT3G08770	-0.0534467809044091	0.977782768912622	0.0404583639571907	0.986324098016738	0.67368204544537	0.625165302918164	13.6053989221287	11.8075967504702	13.3744147477841	12.1333146034957	12.4134454394113	12.6936518528653	12.1226021529302	12.593539030913	12.5704412225967	12.5416808556763	13.2821727788018	7.57340795593394
AT2G34100	AT2G34100	AT2G34100	10.9596979819541	2.31271412139566e-18	-1.94461601401957	0.232154178509501	5.72238554132451	3.32171440394695e-05	9.4835953975942	3.97796370568368	4.28279956087059	11.704297003059	10.2837936457204	11.3839095834604	3.04213504243183	2.84894962983594	3.40192168781271	12.4525495931444	13.1939053509811	13.6574391943457
EXO	AT4G08950	AT4G08950	-0.609813168067102	0.604032029911059	0.336254415710593	0.829957912538791	1.46760920233711	0.144395804657899	12.9951242515018	12.8577791642651	13.5280433611117	10.9937384651495	11.7487753486944	11.4115151238518	11.9514247283051	11.3925951562921	11.6733405549526	8.42280049446869	12.3792789605774	9.69634285546338
TUA6	AT4G14960	AT4G14960	-0.658133321392625	0.233905570655052	0.0083242679827322	0.993911740023353	-0.801917773232555	0.128489835189746	13.2984021219098	13.425683034785	13.5708433228674	13.4811031094396	13.6802422388849	13.5957556879651	14.2959336444527	14.4009394709145	13.9842358957619	13.8482795292579	14.0657628582571	12.2385528143949
HB-12	AT3G61890	AT3G61890	5.1636876192013	7.72001169457321e-07	-4.38082929600144	7.59076489138184e-05	0.31853021230159	0.848856950416742	8.61474225643348	7.41289475509282	7.28731264741279	8.89935763517936	8.191359751129	7.76289836673716	7.50746048010036	7.48537323829094	7.76506617594531	12.2846479783719	7.73278360393287	13.8844037535168
SHD	AT4G24190	AT4G24190	-0.212639402179624	0.674314396835269	0.143384604443395	0.825496405343652	0.171636754998538	0.741633758800374	13.684558551067	14.2805059565184	13.8037311480199	13.692561853958	13.77657251337	13.6451473108105	13.8427312237473	13.973086911591	13.4616884297202	13.4523443777009	14.0827577856741	12.9166408117711
AT4G28080	AT4G28080	AT4G28080	-1.27667500809325	2.86688199642015e-10	-0.93391968266944	1.99624001819946e-05	-1.33202606311354	1.37366718634306e-10	12.1833800064003	12.6990696189396	12.5588188531689	11.5029667316824	11.6528909512189	11.6930653873994	13.7209191344767	13.8851672448589	13.8715476360008	12.4209392812988	12.7957256122733	12.4029394957113
PGA4	AT1G02790	AT1G02790	-0.0389968962133462	0.989668766434356	0.426013289835709	0.866989631973589	2.44640027129214	0.113425998253279	13.1382509696126	11.5417511638043	13.2813563140656	10.4689721581088	10.50587649962	11.231630262646	5.24400158703037	8.21286634034781	11.8544730445639	10.610991850244	11.1090786279128	7.29754428001231
AT5G42050	AT5G42050	AT5G42050	1.56357772115039	0.0188222403209807	-1.05791378379974	0.156693349144232	0.852932127164154	0.239755399036646	13.1270368328861	12.1992013567927	12.0016046074881	12.2999915352982	12.1404597588457	12.1023442833164	11.6953789939076	11.3027207076817	11.9621299910028	13.03582646108	11.6839266978258	14.082795884811
NUC-L1	AT1G48920	AT1G48920	-0.388450301184357	0.503642689245677	0.666688304329118	0.241509941132319	0.817680758710019	0.108920096124947	13.1253340628303	13.9168943507279	13.3676537031475	12.8271569147591	13.1989607063471	12.8524020004359	13.0020821682145	12.8594487546718	12.0399730129395	11.9721075902357	12.9092304509896	11.7539127058289
AAE3	AT3G48990	AT3G48990	1.05268088384028	0.252258938773462	-0.847702000774315	0.418472342083451	0.652326141431572	0.506631161960907	12.5388588471779	13.1859016679983	11.8267641326782	12.0702126021197	12.4834628037735	11.9064324600685	12.8526593521702	11.109094317308	11.2438250616623	12.033412290442	11.9009902593058	14.0470424728441
SQP1	AT5G24150	AT5G24150	1.51765232693154	0.00457096658396585	-1.31722687586541	0.019315518669482	0.346358093960185	0.608065662156779	12.3888426277011	12.5198290351599	11.9362881477891	11.9744683491538	12.1961439541793	12.2823006961672	12.4186813528719	11.5844701381708	11.7213848409831	13.3594756852106	12.3031060107489	14.1793203452707
FNR1	AT5G66190	AT5G66190	0.0797301929844206	0.891879243196412	0.135083484030083	0.838492929231244	-1.10845568737646	0.0038996268883109	12.3822768812691	13.0683859714017	12.7013927618775	14.1490146024485	14.0842833480009	13.9625857160122	13.5931926805725	13.7362589568283	14.1652994469063	14.4677942275335	13.4150160701642	13.7011852198203
KCS6	AT1G68530	AT1G68530	0.944197337321792	0.0513149714666191	-0.746996194223876	0.157323625077783	0.0862655483051529	0.901040795556274	12.9607223789176	13.1172225411388	13.1807411596452	13.1372647285026	13.1355629076673	13.3194510649872	13.1568437326842	13.2419392561603	12.5031866792768	14.6494532525761	13.6248739175112	13.142346811386
SAG29	AT5G13170	AT5G13170	6.06530049195737	1.90914361003914e-11	-3.52998606848211	0.000462866124183069	1.26236337858423	0.276977347796452	8.07380410137546	7.64572508136689	8.65694094075901	9.21700839426866	9.47467684583233	9.62025294154979	7.08054938693024	5.57888848759142	7.55431054558235	13.8454530989363	9.08915480522349	13.1022896790055
DIN10	AT5G20250	AT5G20250	-1.05048117372611	0.362256033370778	1.41802853230144	0.22646685539413	1.19824975377748	0.28405209944036	12.0533082477741	13.6396414468407	13.2079261911171	12.4380026976948	12.2243233742889	12.1538010167645	12.0541781819756	11.5013212944466	12.1009412440326	7.35724845279973	12.0448069031214	10.216923209481
CEV1	AT5G05170	AT5G05170	0.0513589312617094	0.958823557174629	0.122133216191579	0.914371226741315	0.554275008327781	0.440822008856664	13.0865479158527	13.3664998959993	13.5759488785152	13.0806544175444	12.9609989953389	12.8797448396525	12.9396508543885	12.9922929397203	12.4069836168351	12.3847324399897	13.7821035823603	11.4388769492514
GSTU19	AT1G78380	AT1G78380	0.91656919415703	0.196331996843818	-0.420366667631207	0.652709824236118	0.554812569556199	0.466153917652352	13.3716066329119	13.121035541145	11.8986471723323	12.9810690035753	13.0456650247194	12.5159550800889	12.5264779757832	12.4023802038089	12.157709374726	13.0091335528887	11.9995231614787	14.1058660158565
ERD15	AT2G41430	AT2G41430	-0.548990523740756	0.00480771041404319	1.3236419224409	2.49322287123496e-14	0.0497351353669261	0.862068700634786	13.2330080174303	13.2671620824653	13.2668947655387	14.1372719914141	13.9597703780208	13.8275526559238	13.3531909483146	12.9686471251752	13.2686962900663	12.5790262686471	12.5344568166664	12.8394204988831
SBPASE	AT3G55800	AT3G55800	-0.0958520987999366	0.891207499707736	-0.162604503317115	0.837040624609616	-1.73982585028535	7.87109495441061e-05	11.6404667389394	12.1066730973587	11.9854782313577	13.4169898469362	13.4463015304726	13.3483054365372	13.5299994604272	13.5469455072367	13.8833045349893	14.3406705003281	12.8878628495217	12.9805369858581
GGP1	AT4G30530	AT4G30530	1.12196391452666	0.148014605568391	0.227058615328742	0.853594711036442	0.384235839188197	0.674949135022809	12.4335614217105	12.5612211519612	11.6396001460079	13.858892629132	12.9024642612618	12.6199710377549	12.0563326503871	11.6497184200097	11.9084838218741	13.0148053357612	11.1551759789459	13.7791590215234
TUB3	AT5G62700	AT5G62700	-0.631870754600751	0.301665496468895	-0.584207685414722	0.389984281531902	-0.713427738760997	0.229522107250465	12.977082079076	12.9073658089692	13.2472233873482	12.1661088832931	12.75727775676	12.6573885259276	13.9747418782288	13.9767241019401	13.2185312313267	13.4490897664719	13.5730260877691	11.8053464150079
GER3	AT5G20630	AT5G20630	-1.74320534592473	0.114191023482577	-0.0999926992972168	0.960823424253516	-2.31097929887967	0.0263566333820795	10.9368430763622	10.2807249870361	11.3121329148676	11.2103400467243	11.3728606379205	11.5126977411495	13.775992313561	13.3817730090106	11.8798460635498	11.2236729136681	12.5288561553145	7.72237808022459
AT3G14040	AT3G14040	AT3G14040	0.00967998473677462	0.997997342843178	0.161391333468136	0.953626813114725	2.36572016755466	0.123695984274982	13.1133580657313	11.3360691903594	13.1176676450646	9.94061240013987	10.4199803007096	11.0353081729705	5.2837738730079	9.03994791373143	11.7269881766485	10.3805007286685	11.3058202566634	6.86934070454798
CWLP	AT3G22120	AT3G22120	-1.47502114213724	0.00585139457254646	-1.24323024753727	0.0281592457703996	-2.24482943103587	8.26106961719107e-06	11.1063081521415	11.1625070779204	11.0790726327517	10.8331811156949	10.8076596913262	10.2091919277056	13.886577490366	13.0338658941444	12.9641769932038	12.6365657575721	11.5483309539337	10.9554645537461
PCAP1	AT4G20260	AT4G20260	0.23238397113449	0.80926339367569	1.0163242302974	0.201995288109473	1.54962772531259	0.0256320028498404	12.7658285599295	13.5803703840892	13.1225476729743	13.0300460525026	13.1215090582766	12.4412873167273	11.5667773625609	11.3943138479231	11.926453150976	9.95515430321703	12.7054658225402	11.8231917059244
CYP705A19	AT3G20100	AT3G20100	2.85456722876386	1.75898749679162e-09	-2.70946551272639	4.32797023512397e-08	0.528939042628672	0.396102518766048	11.1615441026222	10.7486877543959	10.763631816323	10.4916936773811	10.4867502222764	10.5837049370692	10.5646479400327	10.5788104277686	9.88359654431038	13.5622936353025	11.814510211738	13.6747999935571
AT5G50915	AT5G50915	AT5G50915	0.390186837282904	0.692287990667447	0.277626638510915	0.824952158612664	2.30576735460362	0.00152273972890218	12.3552640068794	13.1885596161155	13.2832422033982	11.9122850760355	11.1626438229709	10.7713775564453	10.7446530941586	10.1556028104722	11.0480733038674	9.32249997366638	12.052322016185	10.6673556940586
GSR 1	AT5G37600	AT5G37600	0.770079204107508	0.336753882388641	0.936565283532601	0.261318341551859	2.37260398592953	0.000373304199401322	13.062108514025	13.367364456602	12.7312303624789	12.2867649070382	12.2993218139748	12.6219417283752	10.8056907848555	10.7902580438412	10.505622473913	10.28359631596	12.5774114335623	10.209368900379
AT3G01270	AT3G01270	AT3G01270	-0.0421042241844794	0.98949531691387	0.390501859991042	0.887708071907846	2.39959111551363	0.15081797795275	12.8667991901275	11.0653855117156	13.2645101282176	10.3257226263649	10.3733003258191	11.031359518846	5.39690698517838	6.56683688801045	11.7974739737477	10.412681353106	11.0326216786287	7.04936958359852
SIP2	AT3G57520	AT3G57520	2.28038538248122	1.18724377788648e-06	-1.18782391642334	0.0285312105863958	1.1215021741243	0.0340407509742544	12.1954152224984	12.0144395944302	12.4636958687453	12.4388001469751	12.0733092977243	12.0792616001856	11.2345832220392	11.2812081368987	10.7825975240512	13.59869640789	12.05450657037	13.9338506830484
XYL1	AT1G68560	AT1G68560	-0.718489300478459	0.322469070209905	-0.132653687405915	0.909595296386406	-1.46761828043617	0.0220768934302197	11.9711042225387	12.0263746432034	12.5309148117952	12.6177641800016	12.8994541553573	12.909091808681	13.8956303388621	13.9283146218853	12.9937239955343	13.3932528172566	13.3787372693867	11.1600214399562
AILP1	AT5G19140	AT5G19140	-1.48708810148819	7.20707080968764e-07	1.94161654594245	7.91555312714825e-11	0.12524282099791	0.785561753293469	13.2294763049126	13.5174472424919	12.6560832942165	13.6473975862314	13.4742186966331	13.38448348551	13.0450260982267	12.8926592412732	13.201358375885	11.1384904865164	11.8148784481168	11.6605107754396
AT5G19150	AT5G19150	AT5G19150	-1.37712107003187	8.51588530807734e-07	1.82355748290293	5.30254465224748e-11	0.112880190214714	0.793699554247054	13.2602387446091	13.5489252592937	12.7163014539218	13.6827216331666	13.5210598550669	13.4300606967578	13.0968813488286	12.9481218937551	13.2461099911827	11.3802887219155	11.9175440056795	11.8248405658048
GSTF7	AT1G02920	AT1G02920	4.11166051071374	0.0654236803988074	-3.88851255473262	0.096622830198929	0.924432133717472	0.74495898743954	9.91209515148532	8.71746345180389	7.54794654733492	9.04053306273173	7.63437283530539	7.94183816546023	9.61401936617132	4.88937864005281	4.35228774056887	8.69814848660949	5.53277943929358	13.7477781711998
AT3G28790	AT3G28790	AT3G28790	0.178196290788706	0.951825613377466	0.00443978310149985	0.999240794967993	2.87462257278684	0.146754296529502	13.1055399457968	10.985264663165	12.9857801849809	8.97460732762399	9.54416602092455	10.7256803666996	3.86717781757423	8.31802017392484	11.1426437195457	9.87426715536816	10.9323327486807	5.367849182492
GSTU20	AT1G78370	AT1G78370	-1.68954995803902	0.0130815727272446	-0.699133100479676	0.420166225157015	-2.73280989713073	1.49769145042912e-05	10.0977452309978	11.0549972336743	10.561685294691	10.6078083341083	11.5950248607585	10.4019558755762	13.2024655623745	13.7038239897828	13.0761576095158	11.1764718173028	10.42896962097	12.5631467372196
RBP31	AT4G24770	AT4G24770	-0.785297533084696	0.155041009286214	-0.408977155656192	0.557173710749393	-1.93452631609696	4.80125598476605e-05	11.3201817909028	12.0474887388644	11.935988486203	12.2527044607573	12.6884921161701	12.6434434973718	13.8349087662004	13.7155572622995	13.6476023974563	13.6740438563362	12.7413592673378	11.8987204065826
ROPGEF13	AT3G16130	AT3G16130	-1.2390438598837	0.00251748974667752	0.522569700225713	0.308678497831281	-1.82354610617895	2.78633859675402e-06	11.6408335170145	12.0560937544968	11.7847815021886	12.6616893728919	12.9682952797082	13.1586082826179	13.2596801333238	13.3548107137919	14.1790768690753	12.9174592655146	12.1442724515707	12.0349473141195
AT1G07920	AT1G07920	AT1G07920	-0.374940206117545	0.371843925030524	-0.905949702626669	0.0152260946152402	-0.712423573864599	0.0583783855873167	13.1576042964021	13.4578135068618	13.3603026101042	12.4278633345352	13.0848805488763	12.6982251204241	14.1825681345633	14.1258972532436	13.7894676774714	14.1469058089958	13.158654230125	13.5220838666335
ROC3	AT2G16600	AT2G16600	-0.207761179893163	0.593139144914557	1.27975774762739	1.31221753788952e-05	0.00731885822467918	0.9906051843893	12.6476153370404	13.0365941452189	12.5330957827607	13.9966858120244	13.990553848729	13.393099545706	12.8134969595128	12.9312520774973	12.4592572426022	12.7446809009436	12.544927559541	12.2979305977327
AT5G33370	AT5G33370	AT5G33370	0.0342321433403195	0.990557967026048	0.549304347271754	0.811800213157139	-0.251257764364294	0.904686058690654	12.1253245902279	10.4637110720638	12.4959699060815	12.3437922893309	12.2178938972971	13.4012820364975	12.4602241695248	12.6640976190519	10.7699868895925	11.5019453431485	13.4591475839604	5.40359557467832
TCH4	AT5G57560	AT5G57560	0.444786274165701	0.699479525565295	-0.761086028766619	0.517650637347075	1.94343277732153	0.0289288558295203	12.6085833423435	12.761471988927	13.356724915488	11.0329947625354	10.713908464712	10.2033542813924	11.0899446910591	9.94816305010456	11.5496840004467	8.53931749101196	11.8497985815708	12.0781012858301
AAC1	AT3G08580	AT3G08580	0.161410148505519	0.558144240980234	-0.068807170094559	0.858903720193918	-0.0114528177012448	0.976428313531776	14.6143946238006	14.8352240655996	14.6824597528365	14.649643127008	14.9101974914366	14.8794908264143	14.8139040519777	14.8508566673864	14.4829106639372	15.1041263077921	14.88562745861	14.6312436506297
AT4G01150	AT4G01150	AT4G01150	-0.830557928802436	0.0920616270282486	-0.0065400765061291	0.994861897797137	-1.94835828628736	5.85888216978438e-06	11.5562541458704	11.9469712659581	11.88256522248	12.9665803299164	12.994674304117	12.7756028492868	13.499050574684	13.5910752574187	14.093372994451	13.6472454374749	12.4892613888719	12.2000022772548
AT3G09200	AT3G09200	AT3G09200	-0.182611820559679	0.657605345835659	-0.984380628073035	0.00197114300452247	-0.878959624692056	0.00519247799749038	13.0214192982161	13.2095109912749	13.2497573078625	12.5644437152501	13.0646000539599	12.9518483473432	14.2358167779213	14.0566787286333	13.8016886574065	14.296339955527	13.4785688951255	13.673427943139
ACD6	AT4G14400	AT4G14400	-3.6422113377248	6.66980120789172e-07	5.51569450037265	1.05594796445735e-14	-0.177602704155217	0.881573187921881	9.36250830532062	12.0995551404702	10.7273815370178	13.3481975477695	13.2195426014198	12.9541097115088	10.5340547806063	10.7841532142617	12.0958976730469	8.34488947549462	7.32469371046185	7.09381114539701
CYP18-3	AT4G38740	AT4G38740	0.954165171911727	0.156603604580285	-0.353401783559263	0.703546964715496	-0.624443866620487	0.383434946154195	11.7022198855557	12.258989086823	11.6373901993199	13.044088850917	13.3638212501665	12.9092711215991	12.5236259155836	12.5930402378992	12.4332143570618	13.9072940391423	11.605640826066	13.9295468001103
TUB2	AT5G62690	AT5G62690	-0.427745006188658	0.401402283604219	-0.556708878927902	0.292805028742592	-0.391984836730535	0.444961702581061	13.3044341784663	13.3860111246805	13.5657196349738	12.4557082296089	13.0651374199332	12.9044218329065	14.0197836900129	13.9867268186013	13.3421873215836	13.6888363530882	13.687746617328	12.486828884631
OPT3	AT4G16370	AT4G16370	1.069093756474	0.233937083789699	-0.337736348165767	0.796462355624154	0.664456428562074	0.488607997318162	12.009955007104	13.3672409796606	12.644759263142	12.5329238131112	13.1227141361713	12.8237701188722	13.03850197183	11.4147800114051	11.0834487434174	13.2937784943614	11.5174422226066	13.8676041842892
J3	AT3G44110	AT3G44110	1.01079291385424	0.00239347514238732	-0.478059562299585	0.235452442957444	0.929382187679044	0.00563225469311518	13.1351302016954	13.9457919400479	13.2720084274596	12.976133527885	13.2357038174472	13.0757217799299	12.64597884142	12.6480999944556	12.3935404087563	13.5953355457322	13.1507995243112	13.8925833459979
FAD7	AT3G11170	AT3G11170	-0.466474707877776	0.412856059074352	1.41845773114561	0.00344608333545232	0.271106045596662	0.661950056991657	12.5392523848952	13.3304726234441	12.4963764184668	14.0091776033234	13.210017440085	13.1902378364486	12.5878377651738	12.5381294238056	12.5874821844422	12.5931363490765	12.1530367110329	11.279068356521
ARA12	AT5G67360	AT5G67360	1.06066886609942	0.00179122984943186	-1.08228583990773	0.00183069498855087	0.0258937803998434	0.962853459728508	13.001136129061	12.8759453572028	12.8324239590674	12.7452907116515	13.0910502458842	12.7040247542368	13.0446644197296	12.9245278227095	12.6384210789833	14.350920848236	13.2516244549529	14.0085679939159
RPL12-A	AT3G27830	AT3G27830	-0.996257944143465	0.0340151321259413	0.329142901246605	0.611046615142174	-1.50786881928473	0.000551025041981671	11.9844601112824	12.4756114164709	12.389037725738	12.7911822898248	13.3635300248905	13.2025809668056	14.0318773946822	13.9311786326919	13.3693130969319	13.3742586608104	12.7615577306872	11.957397060316
CYP83A1	AT4G13770	AT4G13770	-0.894189554851309	0.376801637873398	-1.01291369089138	0.350517277888214	-0.943799796482554	0.343802650032533	11.7523013714592	12.853025299398	11.902946472816	10.8879310530448	11.9867089783114	10.6262135671103	13.4682324948052	13.150999661198	12.9281460398535	10.9566169108178	10.6298481042951	13.5041871468821
SSR16	AT4G34620	AT4G34620	-0.527376143344516	0.323583392361184	0.465847648469447	0.44057752870766	-1.99043403130257	4.69216909864229e-06	11.2565078855075	11.5647623694895	11.5886574476435	13.5936303089482	13.7196860367603	12.7079469838583	13.300998144699	13.3348125557821	13.7245442169078	13.5114899110027	12.186717482058	12.8192967871454
AAP1	AT1G58360	AT1G58360	2.37694006386789	1.05090809087591e-05	-1.75231114586652	0.00273599074752781	0.840611054852298	0.189034077891654	11.8836218326441	11.9026744571574	11.3691797127042	11.6040635527891	11.4927492315828	11.4686013386717	11.3884385420437	10.5988239356057	10.5495010699891	13.751450064024	11.7130621544399	13.617447643084
AT5G22430	AT5G22430	AT5G22430	-0.476046870758003	0.851104802994094	0.934039968444254	0.730644059781612	-2.45078682786394	0.205502467090173	9.58161136671187	8.53954327958569	10.777077883927	12.1177959635418	12.5303987759732	13.4625594220129	12.4175644512961	12.9239329986594	11.3000414141101	11.8292092789696	12.9087130376522	3.02569194856398
CLA1	AT4G15560	AT4G15560	-1.08617308793063	0.0130204236493509	0.119967511797111	0.874556039533683	-1.51295635451393	0.000249929407189603	12.0079660340577	12.5741169844207	12.3903506763328	12.8650276708173	12.8339056145027	12.9657085542988	13.8932217948919	13.965977537816	13.6925647080564	13.2949875302277	12.8581568903657	11.7612505926639
AT5G07410	AT5G07410	AT5G07410	0.0112058910313955	NA	0.382800890100853	NA	2.48993488783621	NA	12.9671715462072	11.1062063822758	13.0322174606803	9.85239034451803	10.4366878886132	10.9993750757968	4.71395591671976	7.56077312422571	11.5999165476043	10.4798345641202	10.8127968289854	6.8820673150581
GSTF6	AT1G02930	AT1G02930	3.85311869868082	0.0011826787328887	-2.73428486193606	0.0346815153102848	1.671552899512	0.216468412452439	11.2186795176179	10.0987426977353	9.35568522266509	10.3428649636333	9.92658166699389	9.10556745769304	9.73192832858902	8.27885991301068	7.18247251462595	12.3739850292421	7.97345548516644	13.6834594749859
AT2G37220	AT2G37220	AT2G37220	-0.509646356658915	0.430009863670211	-0.830737408733561	0.189495335467359	-1.112694646087	0.0488683957546908	12.1671752635793	12.9132980053986	12.5131464587627	12.0491303566754	12.5476775091922	12.3675110170115	13.8471970435547	13.6037581052325	13.5588822516723	14.0215690556079	12.5836917040072	12.2311112089103
XTH24	AT4G30270	AT4G30270	1.15026918732252	0.0457592921938816	0.611569415910329	0.379633319078961	2.12038277662972	4.37111792848523e-05	13.0207148866873	12.7406519406932	13.2843019337959	12.3607225059563	12.8514569676385	12.7635534627946	11.4949963481906	9.87946890197814	10.9372301686914	11.2330747886023	12.5965992132381	12.0473588564673
CP29	AT3G53460	AT3G53460	-1.07231839762679	0.131335912680771	0.0219167011826292	0.987475182969948	-0.180323869205481	0.849266482196185	12.0719241812616	13.5386549196187	13.0362768922431	11.7491343924347	12.3726407437099	12.2052390850783	13.6399127891259	13.1442062951693	12.5654979445447	12.6557845591116	12.3322085190215	10.6928607775343
AT1G78040	AT1G78040	AT1G78040	0.0918419713292966	0.866855854559365	0.777524647984889	0.0525258118930373	0.213830120775923	0.653743347800441	13.1987911180259	13.1435601195522	13.2659413835474	13.9838117344004	14.0183836848072	13.5239183009598	12.9951733006932	13.0983737446454	12.8668658092825	13.1234068804731	13.5532993906513	12.305626787292
CCoAOMT1	AT4G34050	AT4G34050	1.13742313178639	0.0287442084794237	-1.06955819192737	0.048024737455033	-0.979078050758195	0.0638736956707141	11.5885552600594	11.2604319382676	11.1551908725811	12.9435410471556	11.961530147856	12.0583930173742	12.4071919130496	12.3920950810434	12.1621971384263	13.8603471400098	12.3697864440338	13.7396066233241
CYP89A9	AT3G03470	AT3G03470	2.31245261607993	0.00128596223653318	-1.57194337468282	0.0472669072731376	1.04066246447902	0.200868952515045	11.9558558602193	11.8032220968195	10.620301923013	11.3429153487669	11.181270146504	11.2817977075974	10.9716472650785	10.1474729786822	10.3412088690129	12.4056702548407	11.0595963434517	13.8182768588092
FLR1	AT3G12145	AT3G12145	-0.57868849639156	0.669733969325879	-0.00944326691289041	0.99654799518245	-0.864891579358856	0.489713392035612	12.619790352668	11.8685358071238	12.991559112845	12.4485992825322	12.9544393147648	13.0518808528585	13.1080020797568	13.513334604698	13.6181285494649	13.2658634724869	13.5545126802444	8.14295804469467
NATA1	AT2G39030	AT2G39030	4.44875840695198	0.0155806571811245	-2.42576934260293	0.264900613484423	1.38901844017738	0.527497097948395	11.0642681019408	7.37409417201076	6.49629619546102	10.8484656531653	9.34851037661519	10.2505398387866	9.43793235614385	7.0580837882919	6.58468999321715	13.8176012671845	6.980565176633	12.3823723419937
ERD1	AT5G51070	AT5G51070	1.16639000704375	0.0381099510097141	0.0479504619912517	0.9648620060307	1.89289284189762	0.000248266926609247	13.3294514555927	13.2086842652952	12.4291936497676	12.6630549340248	12.0885432134759	12.274804982527	11.7411859066703	10.5968350322054	10.8474820620297	11.6523725097573	12.0127446385528	12.9529063923644
CIPK7	AT3G23000	AT3G23000	1.93778312524291	0.0386002836028272	-2.82888241295076	0.00160295336986351	-1.81754242254539	0.0523850271783736	8.83588467059174	9.46871277956873	8.70556790117969	9.98059065040579	10.1169065327666	9.7762492219207	10.7526469863226	10.7876448508753	11.0056748496503	13.0376848525283	9.1557873016671	13.5801039330272
HSP90.1	AT5G52640	AT5G52640	2.89520485515965	0.00112879800137522	-0.369381051523364	0.807844282953282	4.03404319551855	2.28330698489568e-06	11.5858909517296	13.4675221061839	11.2813260145708	10.984301514462	11.3083556356276	10.4342146004198	8.83051603606325	8.1106361685549	8.27894294871191	10.6739482720367	9.31212106117487	12.4007301026887
MRU1	AT5G35490	AT5G35490	1.74502834191649	0.00135893633747844	2.39880650642982	5.72914936241435e-06	-0.689423886804308	0.27643516545903	8.23795725975588	8.3724307745412	7.87248970526937	13.1423323214733	13.2950890383379	12.374281575748	8.32040943889987	8.30832930955695	9.56068679428429	11.0691139668943	9.79226140045078	10.6460624358805
HDS	AT5G60600	AT5G60600	-0.29967910126959	0.415840575558439	0.820321613712499	0.0102566353941814	0.562840629039484	0.0882260438080396	12.9164197374113	13.8878365345556	13.3202217558982	13.3960649281893	13.4001951145496	13.3678785082923	12.792540787811	12.8029875296104	12.9981718952886	12.4253624757104	12.8024260079546	12.4445557501284
LTP5	AT3G51600	AT3G51600	-1.00133931928133	0.0767129925560991	1.9386366819671	0.000169245302026294	-0.403525209742884	0.531696295624757	11.296166550776	12.5579791017348	12.1624034056777	13.3408215808233	13.8234874015276	13.0299499592629	12.6371297963302	12.3398373162065	12.5037308201387	11.8636076206765	11.7847425390554	10.4760046693337
PDE334	AT4G32260	AT4G32260	-0.55593553851977	0.251984901239301	0.140282047064375	0.849965944711486	-0.917429958391722	0.0379370218995044	12.8217333380984	13.8654558404063	12.9927121257995	13.6091810770085	13.899679144067	13.8861192384391	14.1755652572157	14.236061507399	14.2471947042964	14.1966399539976	13.1399657371771	13.4437697894333
CESA1	AT4G32410	AT4G32410	0.147777987050651	0.812421917345737	-0.360134620025862	0.552301897690681	0.417661572508793	0.419330985749041	13.1207396675641	13.4312455598701	13.4975024317643	12.6247892668209	12.8514569676385	12.7021631275996	13.1210975660866	13.0395514032234	12.6141846736249	12.9690106119732	13.7205447969448	12.1753339864708
THE1	AT5G54380	AT5G54380	-0.305188924789278	0.836382071478207	0.936447895484558	0.496763769662252	1.64429564349594	0.139454970540166	12.1302963127716	13.2562681741516	13.0379533216023	11.8949559436311	11.8611354577002	11.8589492809668	11.1517022770945	11.1056015207134	11.443078989394	8.80675597675581	12.332465736622	8.10002730532227
CAX3	AT3G51860	AT3G51860	1.19069360307391	0.151342892402092	-1.18982288316489	0.174375754621666	1.33020361618232	0.0995896591697044	13.2236116469517	12.078893194423	11.5760203347357	11.1171024183278	11.3174054663067	10.9493308375735	11.100422960747	10.6008101008726	11.5496840004467	11.3632642275128	11.1132762589698	13.3628048690707
GLX1	AT1G11840	AT1G11840	1.11390076364803	0.000267175438454363	-0.347771390909295	0.395159908577261	-0.696624420301995	0.0346681026600723	11.7775390884263	11.6374179589194	11.9703405948264	13.4476868960674	13.2280458097304	13.0917683359335	12.4596816781657	12.6382221866279	12.3829315570598	14.0483422450702	13.0524234507365	13.5626698756767
CYP72A8	AT3G14620	AT3G14620	3.56467093081711	8.84054660694044e-05	-2.13958306203957	0.0366975232558992	1.93249139003054	0.0547259290522487	11.1461246591954	11.0769081018538	10.0438612337119	10.6265947761354	10.2027618769889	10.1040846350125	9.32809496742171	7.69326320560094	9.21750219385041	11.5055306815471	9.74975246572629	13.6882227725017
GAE6	AT3G23820	AT3G23820	-0.0806011650912681	0.910036674830652	0.486446698786068	0.417269249874334	0.422467686099609	0.442510617235851	13.2383500220108	13.8195348937752	13.4413936589636	13.4309512029985	13.7401328976659	13.3041228476309	13.262637664461	13.046490308499	12.9681254454972	13.1670741257019	13.5309476990244	11.9061381566632
AT3G01345	AT3G01345	AT3G01345	5.89337144615044	1.25448531222529e-11	-0.372196761278002	0.822014984673405	0.853298527141757	0.472672424057177	9.11466787121593	6.11099534724095	5.53371475643713	11.917252761034	12.7667790038524	12.5265136920799	7.66635402910656	5.92165914218375	6.8125906644757	12.8327039249491	13.0302370259819	12.5504965740988
FAD2	AT3G12120	AT3G12120	-0.136148534928108	0.762572381779174	-0.551517237033674	0.140852751334683	-0.582871047616234	0.0962543007439357	13.5992783881941	13.8354214702509	13.6671463315924	13.286925632335	13.8269769604858	13.6331470210235	14.4887327922371	14.2964375804862	14.0404457476006	14.6086401957538	13.940501641004	13.7586020651674
GR1 AT3G24170	AT3G24170	AT3G24170	1.85964913079917	0.000457731143489713	-1.19664004722616	0.0432104518050931	0.218334217335087	0.775469786511998	11.6763328424831	11.5236947950095	11.2027969503606	11.95230052024	11.8578310319928	11.9624605569613	11.5382865568825	11.1645303353219	11.0375899316362	13.1054055509672	11.6537790689617	13.842286656322
BIP2	AT5G42020	AT5G42020	0.149802869138349	0.802412120926312	-0.281579392579653	0.650281490532234	0.851192501942258	0.0542706578878247	13.025638559966	13.5469642499467	13.1251786690634	12.2168909114657	12.2217550208808	12.3617571599873	12.3750439329983	12.5551305520866	12.2539993501309	12.285690934295	13.2095336376331	11.7817701116476
APS1	AT3G22890	AT3G22890	0.0211694004583748	0.982085052069448	0.464555720583456	0.502271165054842	-0.021415080950559	0.982129342513862	13.0295654356252	13.8415674592194	12.7599555620233	13.8072338086532	13.8155250544923	13.7573729109777	13.5860026053976	13.0472187819223	13.238447469455	13.4374058494248	12.2455388925697	13.8656030619428
DGR2	AT5G25460	AT5G25460	-0.0404913990689781	0.980996197642612	0.262366597351635	0.874380799424321	-0.255287347179879	0.851998640778111	12.5132461863939	12.4820118002167	12.9801233546306	12.8628505884968	13.4227338095784	13.1217891362776	12.6981926827749	13.1107969034325	12.9578369058252	13.1014623181666	13.7243721360453	8.89284851007041
BLH1	AT2G35940	AT2G35940	1.78149313431615	0.00343172045578848	-1.43103659877435	0.0273196872147225	0.726688474843516	0.298431132610348	12.0266111379572	12.1869406303132	11.4694871716092	11.785950507887	11.347168031659	11.4807180397774	11.2566116791691	10.9096298777702	11.3916756336025	12.7635191580201	11.4191455282128	13.8277643311854
AT5G62350	AT5G62350	AT5G62350	-1.58642364551246	0.035257420943391	2.20781942692947	0.0023452743108049	0.170282008966162	0.872587530949014	12.4765247416195	13.1133994367758	12.6487876495457	12.9689745664917	13.5509090881168	13.0805067452556	12.9543589784421	12.7413032680804	11.9158619833346	10.772469220374	11.9450548236279	9.03638140581437
AGP9	AT2G14890	AT2G14890	-0.55389699347302	0.427635416192305	-0.822469324488472	0.241274523794617	-0.406932860797482	0.576058751029586	12.8816171051228	12.5749726218223	12.8449275133179	11.6976494670253	11.9916170595342	11.7055089849476	13.0100700434638	13.5204345321507	12.9378426218187	12.3966881187513	13.4673691947408	11.1376420055226
DGAT3	AT1G48300	AT1G48300	1.23188303553891	0.134425826947711	-0.615513611805214	0.554775522879998	-0.0381217366257005	0.977008020837617	11.3789668778613	12.3143493538982	11.6288872370884	12.6073984428434	12.6617389650725	12.1250634588956	12.3459843386158	11.3700638215796	11.7152899006036	13.2790159180587	10.7678576004093	13.837904461393
AT3G11130	AT3G11130	AT3G11130	-0.229606664606734	0.699522567312802	-0.0704746547383269	0.932469146897935	0.479522351023806	0.354696594810507	13.1376013660935	13.3997189213181	13.3609724412393	12.5602969233972	12.504482623548	12.5088728290097	12.9961088671105	13.0669294095955	12.2913525340289	12.0981665306253	13.2942396739446	12.0126955844386
AT3G18280	AT3G18280	AT3G18280	3.42079031081258	1.00766157805124e-06	-2.51472421126471	0.000938199736045021	0.172954781799014	0.879233943430263	9.36250830532062	9.64365789797653	9.26125058156065	10.4181197040545	10.3322205338786	9.60439286718193	9.32333183407089	9.03113743513864	9.39927500915386	12.6381998219346	10.1354697306358	13.5601973605989
PIP1C	AT1G01620	AT1G01620	-0.622607321016234	0.171059490474183	-0.156863790693811	0.82113694301455	-1.27334267602487	0.00156096601598954	12.2698660793397	12.4020619897945	12.6921956080519	12.8449136058588	13.1749310329794	12.8309815369412	13.5333546338566	13.9325592263314	13.7216235802739	13.1270967261853	13.6497542394925	12.2391712190099
MBP1	AT1G52040	AT1G52040	1.98358461475763	0.0293556629509176	-0.81238996849466	0.488145284386601	-0.597939770304526	0.584365981621435	10.697618245007	9.00080094725236	10.5262927825863	12.6317803112479	11.6390015519982	11.4864981069578	10.7876490885912	10.660110837162	11.0562571289052	13.8595302003613	10.3820279109015	12.4456278157395
AT1G78830	AT1G78830	AT1G78830	0.302026351583056	0.72038599587003	0.0500803738694874	0.968831674058787	0.767190346356127	0.282576540763277	12.8157358967341	13.5136590081541	12.8988141060347	12.6486516664359	12.9532786216198	12.4400467547496	12.9257735606438	11.8765071122307	11.9868614827222	11.9772811329528	11.6213047298257	13.5564806245848
AVP1	AT1G15690	AT1G15690	-0.0800864649661312	0.829489013594694	-0.551594879401374	0.0473013363272885	-0.180643341964514	0.571633616088663	13.5340364135537	13.610936156363	13.7885420629253	13.0703993557523	13.3584240432493	13.1484662017627	14.00033229673	13.9437522929034	13.491210982626	13.6411465707345	14.0355115734912	13.5183948756841
DWF1	AT3G19820	AT3G19820	-0.783163598548469	0.20207451667997	-0.669343660301017	0.328039621804917	-1.09325418852861	0.0578733680045514	12.3306941551373	11.8924144532414	12.6755992150041	11.5816136184847	12.1475812461515	12.1293799693071	13.5959106039006	13.6815928666449	12.877611558412	12.8324660458885	13.1755274576235	11.378409110751
OMT1	AT5G54160	AT5G54160	1.64008742978035	0.000422946718416279	-0.85558446307152	0.116443496508988	-0.503942686056928	0.371775051740104	11.5331261735959	10.8588805572974	10.8871961274475	12.7058632862702	12.2481818957632	12.2404412964658	11.8585925133854	11.7056977372847	11.2664468816793	13.5089616909638	12.2070599488995	13.6940984821755
CaS	AT5G23060	AT5G23060	-0.212998640912252	0.701666035737797	0.750602440298141	0.110083332062926	-1.08715556560666	0.00941289219533147	11.513632297539	12.3379801155525	12.1360351475651	13.6676075494932	13.7754783821795	13.5268428378184	13.0459298979803	12.9877464754929	13.3134558523218	13.4864597346441	12.736313754655	12.2255047060272
HPR	AT1G68010	AT1G68010	-0.156540497215579	0.826502168623176	-0.0474874323542923	0.962333961174089	-1.44569034347159	0.00318188676986344	11.7798722375819	12.416693125695	11.9703405948264	13.3289697064107	13.3902226202208	13.2422667741493	13.24967307874	13.32883354498	13.9061231867682	14.0350694390384	12.3146092523628	13.2679622511619
ELIP1	AT3G22840	AT3G22840	6.42995311465858	1.31408218068668e-14	-2.40984213268731	0.0144472364601725	2.39183694193285	0.0133522350499316	8.40618843333156	8.34058390537206	8.73893200341677	9.92703628364478	9.59863209174972	10.6418368479639	5.39690698517838	5.67251281257236	6.95945078477397	13.7598554819444	10.0201252187241	11.463430771222
AT4G18440	AT4G18440	AT4G18440	-0.193410304545741	0.843020356476984	1.59780533929128	0.0251393938255269	-0.682093060707439	0.389613503157828	11.4362955804963	9.83866169419643	11.0288131763484	13.6417523358457	12.03249186946	12.8771804332885	11.5029166602597	11.5899799707909	11.6776872575325	12.1688323833685	11.0083564280321	10.4885420980742
DOT1	AT2G36120	AT2G36120	2.45761400764165	0.00215236933234992	-1.9710488648744	0.0211373397370988	-0.611845855909529	0.539907537278893	9.70600470932839	9.97455502079492	8.65111085339967	11.0664030692809	10.9228233406636	9.45910435623876	10.7490996125908	9.92931930426263	9.50306973207296	11.8999317952354	11.2015366648623	13.6172097877471
UBQ11	AT4G05050	AT4G05050	0.859631751107433	0.0107976695344105	-0.683751006022282	0.0586681318985065	-0.21561563100942	0.606088241257423	12.9782435609013	12.6295279368653	12.8077422361315	13.1079844000286	13.1003429885918	13.3837093817572	12.9750053736744	12.9848976423844	13.1186954559772	14.1879268398854	13.1653117097379	14.1034057231449
PKT3	AT2G33150	AT2G33150	1.23742620289805	0.0110063897103599	-0.861535440762359	0.110615790398218	0.487597505112903	0.38575542081467	12.6833063373504	12.3599895333842	12.1575280567506	12.3953682882905	12.2447072405628	12.2706238073338	12.2055064026562	11.752009683885	11.7854408714502	12.6560534264064	12.3877196443818	13.9441279173566
C4H	AT2G30490	AT2G30490	1.40509370078499	0.0336602614464962	-1.33033894621017	0.0525707838619303	-0.767561686290818	0.286993116913989	11.5507996093139	10.4525807046579	10.8035998039381	12.2719250172183	11.6538439297735	11.5112808725838	12.142343138184	11.9069256394163	11.0812630102025	13.6266776291734	11.731123806493	13.5281691310448
DFR	AT5G42800	AT5G42800	7.26623454200526	1.22695970311732e-11	-3.01436905005878	0.0165427494839766	3.7444949887535	0.00166987555626834	9.9820834447639	7.87422665154877	8.78225013513842	9.48544101725573	10.3499695796741	8.53205696421565	6.03205298138876	5.64197484713705	4.4276300321261	13.5172732587137	7.81754762959418	12.8322656391302
NIA1	AT1G77760	AT1G77760	-2.10515572878052	0.00115759946131384	1.52566453925358	0.0302144934489682	0.444882818274336	0.591425063157852	12.305004493636	13.3081333557919	12.0939457272542	11.7792498528744	11.6576495614969	11.4936907771729	13.1047095502241	11.4863584621395	11.4016367993738	9.35466090685689	9.97997042509383	10.7205823572524
HA2	AT4G30190	AT4G30190	0.43547239213123	0.347636037582823	0.407238591029933	0.431850266379309	1.09233382575707	0.0058085309517842	13.2183375694138	13.1914916622658	13.114890538596	12.7173012417001	13.1457601643414	12.882487369026	12.3193206388989	11.9689824770162	11.9309107286554	11.9603988374407	13.1679084705189	12.109555685333
CPN60A	AT2G28000	AT2G28000	-0.500112102861492	0.482357612134239	-0.65155947299386	0.382932590287254	-0.923318926509763	0.147131650110077	11.8418009981069	13.0699042107142	12.5326994877414	11.993046839711	12.6020136343828	12.3551907091364	13.7599984477251	13.5807977732537	13.0308179701148	13.7335994403831	12.7689885736012	11.8889017383807
TROL	AT4G01050	AT4G01050	-0.376768221874985	0.368757136121406	-0.156973223854214	0.790066302828434	-1.53963558865522	4.79292258217919e-06	12.1417444177893	12.3931145243137	12.2508315972141	13.1424954962193	13.3352950773478	13.3267189408198	13.7961145489878	13.7177323677826	13.8940327592106	14.0250080586599	12.8394561759042	13.1454840533764
AT2G41410	AT2G41410	AT2G41410	0.251323180308458	0.53323913589779	0.968282517045782	0.00328018827157829	0.588029888677469	0.090809455372586	13.1165262351778	12.9576028208633	12.4951565375169	13.5285715148016	13.8364512615263	13.0661039737991	12.1406519285801	12.132368162399	12.560276130422	12.45934409892	12.4115325009774	12.7367477906847
ASPG1	AT3G18490	AT3G18490	0.160360024853241	0.761701695719237	-0.111904709218778	0.870243783722634	0.334083232050935	0.469702422671135	13.6170034880575	14.0517002255957	13.2051933226474	13.3170196607006	13.5445003807748	13.2637426088441	13.6046473190217	13.4733768773066	12.7939962752665	13.8590631699231	13.381101558293	13.1421815042557
AT1G01320	AT1G01320	AT1G01320	-0.506850891906224	0.251475700473205	-0.359709626512159	0.48919403068661	0.242996264702276	0.620791833573613	12.9607223789176	13.5288630254486	13.1719886197383	12.0643681203705	12.1984317369087	12.1269149735702	13.0547573005332	12.983946779869	12.9500720624328	11.6058091693541	12.9203957463701	12.641956690074
CSLA01	AT4G16590	AT4G16590	3.85425659003083	5.02843469125989e-06	-0.332329667749418	0.829376128042415	1.05091844012886	0.315417276159784	10.5484273637717	7.57905223893899	10.2136732140939	12.9852600210722	11.2408309808552	12.3892715990061	7.54067006695387	9.34257311411493	9.12715934720992	13.4341173242853	12.1515796935074	12.1000549973248
ALDH11A3	AT2G24270	AT2G24270	0.443998969834207	0.295484353449406	-0.650630430656402	0.118494602046252	-1.02529420122796	0.00519186860219936	12.1638613165345	12.4408315973529	12.2129949017326	13.1111561093902	13.1147765634343	13.0609481392289	13.370610146117	13.5328409629413	12.9408594867621	14.2971159306014	13.1415813219047	13.5577206008075
XPL1	AT3G18000	AT3G18000	-2.55881498091948	0.00676615101392254	-1.27513928478255	0.262526431957911	-2.58384759947458	0.00579363900433855	10.031034431975	9.81857257496494	10.6802123653385	9.04612587241183	8.32658942240159	9.38057740137456	13.0772113853169	13.3020748944462	11.4103693080655	9.44207296549234	11.4201139910622	7.75733536193063
NRT1.7	AT1G69870	AT1G69870	1.87394602998944	1.50382162335925e-07	-0.00475757585009051	0.995590029798277	2.09847690635056	7.26042951918887e-09	13.2348313784515	12.9727773343702	12.5928616160608	12.7630165301855	12.7231813571641	12.6969793026654	11.4144258493655	10.428121653354	10.5239782673733	12.8886897010693	12.2830181478879	12.9390804045114
SNG1	AT2G22990	AT2G22990	-0.288289777733809	0.310919795833049	0.629377626646498	0.01424867207538	0.43894423349914	0.0962448285907169	13.1996627296938	13.694901502785	13.6121287393578	13.4622710959621	13.3585701795004	13.4374152429104	13.1423809689924	12.9446072880181	13.1416024230863	12.6501267401109	12.562796438008	13.1005891617924
AT3G53980	AT3G53980	AT3G53980	4.74682122618798	9.39680322736783e-09	-1.36821155521448	0.205294022003615	1.65318805128732	0.0924500567348013	8.63255618186318	9.65341221574577	9.70146338562147	11.1763172691325	11.4484010457224	10.6366478636822	8.17992743174567	8.26389636174859	5.84940109607336	12.0371328953136	10.401772902216	13.5171206195317
LHY	AT1G01060	AT1G01060	2.33982958751974	0.00134234527833851	-2.19506944003695	0.00362046872543831	-0.370849755085917	0.706432941671518	10.0988135555604	10.0540295950237	10.0236976777553	10.5029216374134	10.4641109583001	10.7370390545789	10.3031819688025	10.2459443730272	10.6947788700325	13.096518072379	10.0579487121129	13.4332694472726
RPS17	AT1G79850	AT1G79850	-1.05425851245426	0.0269701912823979	-0.6832055006534	0.208058148287853	-1.80043989853591	3.60373360306167e-05	11.2406244609063	11.7267486309034	11.7920847658938	11.3964390570491	11.8099015819269	11.7673537179198	13.3581477782566	13.3565749850174	13.4977813585532	13.0823833089296	11.9644365190838	11.5581647156932
XTH9	AT4G03210	AT4G03210	-0.766198512351113	0.63051971696046	1.32898761105767	0.404062835417281	-0.213827421647094	0.909549404572195	12.1760597763189	11.6394643800708	12.525945763482	12.447014748088	13.3306840466999	12.8921360974795	12.6421588862419	12.6128586587701	11.6655805987055	9.86685278791546	13.0259493610225	6.35217892016374
PYD4	AT3G08860	AT3G08860	4.62614478495559	5.97916806555096e-05	-2.22533222968639	0.103891987073555	1.29882026329812	0.360686187854731	10.2631593962357	8.8730507585797	7.77935169510339	10.917981684003	9.79282051892448	10.3223204188749	9.23479156235294	7.21153823878344	5.16009912625233	13.0362396438841	9.63432023954145	13.2795819081839
FLA2	AT4G12730	AT4G12730	-1.14844644728198	0.414291680235784	0.17199832779995	0.939135169213675	-0.610619776706321	0.694332476043494	12.2006492222195	12.2039106888594	12.5433614283154	11.8420854320842	12.1664017884712	11.845893748643	12.7773835051498	13.3283841186766	12.5964380410029	10.1886598175717	13.188515989321	6.70716247187552
AT3G28830	AT3G28830	AT3G28830	-0.167070877531255	0.943107254655321	0.821621960942735	0.714461100730634	2.4870342360676	0.115751292215986	12.7203932713354	10.6027741795232	12.8132999256806	10.1157143268762	10.3985357478698	10.8931430208107	4.97916087703868	8.26890147655824	11.2496760659807	9.06180835337352	10.8663607662382	6.15655469496295
ACL	AT2G23600	AT2G23600	-0.282850981172426	0.687064279665619	2.51206476156653	4.91941679604381e-07	1.50464508085353	0.00416330208003842	11.4282439256649	12.9085542012608	11.7263718897609	12.9424168561943	12.9453221272342	12.7916434274036	10.4524275887247	10.1501880161264	11.1954691368504	9.90535991067718	10.7064686463518	10.4355683778373
atpB	ATCG00480	ATCG00480	-0.875399467368849	0.157102856348545	-0.526068088054768	0.482466518222184	-2.23168223135655	2.76510483600437e-05	10.7331402008816	10.9341654912578	10.4561388944925	11.3457526070572	11.8171507642328	11.4420767042936	11.8915463425295	12.4931258017556	13.7909173810703	12.4413618211284	11.5536360415919	12.0959640427557
AT1G67870	AT1G67870	AT1G67870	-1.31939402412269	0.0054748492304516	1.60769218555262	0.000648803051720698	-0.0977001373153351	0.891109840416525	12.0477869436988	13.402131571846	12.4473891294917	12.9362180983736	13.2984445844959	13.1454248449094	12.4977004313561	13.1648268506186	12.7982165339381	11.9960936266459	11.1981531665854	11.243758065824
RPL12-C	AT3G27850	AT3G27850	-0.886639816843458	0.139545382365249	-0.00643768216505459	0.995598899664493	-1.49510962623215	0.0061240611759757	11.5724951015034	12.2212300900711	12.0885634487292	12.2122344601604	12.8273740056887	12.6576020155024	13.7265671229151	13.549775647617	13.095418898128	13.395669979319	12.2408875493644	11.5220309811888
AT3G28980	AT3G28980	AT3G28980	-0.01584288372715	0.99647579554716	0.659628143253509	0.791751090320865	2.60182937704256	0.109881158618122	12.7795511996599	10.751717954687	12.7071991522451	9.90258094186016	9.88822515251111	11.0214403404813	4.45993251069614	7.82143238765487	11.1710120961408	9.26725202017632	10.8434416097936	6.17735478378509
RP1 AT1G43170	AT1G43170	AT1G43170	-0.233905214505104	0.631760569344148	-0.422041983882078	0.382701877748118	-0.87130358836042	0.0247201321175988	12.7987434565341	13.0721785781189	13.0546113370695	12.9220301669983	13.3950750134377	13.2308339751604	14.1086271426641	14.0566787286333	13.2343550180199	14.0503891547569	13.4653768212536	13.2033556766135
CYP79F1	AT1G16410	AT1G16410	-1.77100799778317	0.139237114746931	-1.59613539204328	0.218150997992378	-0.879635728822669	0.507516629924759	11.4231354193781	12.4707924254684	11.5764049083678	8.29872393933682	10.6097152551501	7.4834940003221	13.3617816716068	12.4925910488314	12.2334781980717	9.23593895158604	9.43602500639272	12.2576011608665
LTP2	AT2G38530	AT2G38530	3.07950265462251	0.000108667497107073	-0.453915861429559	0.726115042027651	1.63418689532114	0.0644032928373094	11.437562796714	10.7838968682683	11.5894197872548	12.3503057096987	12.3956106060031	12.1434725386844	9.20402800617586	8.29857290929485	10.6053281697601	13.6557407670194	12.572846524117	10.7547179156706
GLDP2	AT2G26080	AT2G26080	0.386508140770221	0.321090013266212	-1.01521312180937	0.00286087970008447	-0.517026208616676	0.160948213090111	12.7290436602768	13.2266275742505	12.8895590229774	12.663282401935	12.9330101331718	12.9424168611386	13.4474519997448	13.502618766436	13.4903875776712	14.2061272666578	13.174666947735	14.0249779436287
AT4G21870	AT4G21870	AT4G21870	-0.171733634557551	0.901360715245657	4.92182482937192	4.24945419438835e-09	2.6806169328616	0.00271963690176008	10.1020137908286	11.3953984305827	10.2906909642495	12.9197470934629	13.090874334491	12.187606259882	8.25688224820881	7.73002279819832	8.12334847809531	6.13239475445017	9.14645472879424	6.15655469496295
AT4G33150	AT4G33150	AT4G33150	3.21755674669198	4.72727363237907e-07	-1.68644857784479	0.0220716635591544	1.59888604231404	0.0261347446674889	11.5643974773773	9.99515752420569	10.8734911606302	11.2926322986969	10.4177379314696	10.7956358374504	9.55226063750902	8.94620290968337	9.49214270326512	11.7208012681932	11.548773790427	13.5265235714136
AT2G41090	AT2G41090	AT2G41090	-2.3393278929162	9.23557724478205e-05	2.89019992973898	1.33739930164846e-06	-0.716639014537087	0.322889808262749	11.40597522839	12.1184588695143	11.0599487155389	13.1571061589224	12.8966390455197	12.4511735956801	11.2923913326923	11.5934753033787	13.2391011857181	9.62019968223981	10.2779658582527	9.96211845955654
GLU1	AT5G04140	AT5G04140	-0.805621379621002	0.000163381129623393	0.0657811960606695	0.868736704050809	-1.17378823251099	1.36039739086311e-08	12.4158827527025	13.0633644153977	12.8279089394251	13.3329788214128	13.0394800301454	13.2912466733746	13.9327507666712	14.0268894508749	13.938078879507	13.1383024424243	13.1643005947049	13.1806780077317
PORB	AT4G27440	AT4G27440	-1.7683888236363	0.0197520179876491	0.440396456861563	0.693018478957486	-1.13548388087954	0.158725859369478	11.2882279033055	12.6293220118072	12.2245731519355	11.7792498528744	11.9272598741568	12.1398094670643	13.5027417579223	13.2569736565875	13.0560793117894	11.9828649472151	12.0236176275874	9.17469687742182
AT5G14920	AT5G14920	AT5G14920	0.175582328908433	0.842822800065628	-0.571823325379762	0.484160903977471	1.1791628139634	0.06800874092893	12.9757742933299	12.6410130795943	12.8370853809096	10.7143918243846	11.7550058417049	11.0856807719111	12.1654816089852	11.5769226564462	10.9420561739608	11.9617045125462	12.4159084695064	10.4569918401026
AT3G28940	AT3G28940	AT3G28940	1.44039461978756	0.0462266434810557	0.21344537124247	0.858903720193918	0.623638089268194	0.444808549694208	11.8276943076296	12.2132834849299	11.0349823494883	13.0825266305743	12.889981614247	12.3245940241744	11.2634660127782	10.7343616760258	11.3691576292214	12.27347594713	10.9605644507139	13.4906173901762
AT5G26270	AT5G26270	AT5G26270	9.06223198281197	NA	-0.12716709464085	NA	4.30303750738514	NA	9.30071536285911	4.40490242358364	4.22117439485015	11.9526727891267	12.6257642128612	12.5648082873778	4.15141625716821	3.04841204419973	4.27279297462727	12.5564471938132	12.6096045241411	12.4445557501284
Hsp70-2	AT5G02490	AT5G02490	1.93801487464457	2.75853641660371e-14	-1.09891049658398	9.90520690046815e-05	2.45051705250856	6.14114944418164e-22	12.8619307483288	12.9017501648987	12.5233550787091	10.8484656531653	11.4544299598753	11.1201713899151	10.4632931388631	10.4055745827592	10.0773589975944	12.1387499657009	12.0347254668892	12.5527370311525
AT4G20830	AT4G20830	AT4G20830	1.53260047647706	0.0682932149623465	0.0657451235739694	0.967183055557956	1.44844363596995	0.083742116912937	12.7567198905336	12.2450794181134	11.2968116933822	12.8241082841908	12.2663656826627	11.8440189905878	11.3810086589076	9.9086236106508	10.658097868667	11.2207676589741	11.2060356875391	13.3442423672543
MLP423	AT1G24020	AT1G24020	0.127989002582038	0.926254428240333	0.773698080759565	0.520524082695861	-0.477988494616405	0.677857885931078	11.8325189190416	11.0943196747025	12.217440110895	13.0178233700255	13.2270856942518	13.2392744232489	12.3927712785782	12.5739571716394	11.6786514155192	12.9018997727863	12.9573906018523	9.00472702028386
LEA7	AT1G52690	AT1G52690	4.67314848495414	0.015095356054053	-5.43671577947012	0.00445407140566686	1.70470587320173	0.446524256051395	9.56005356039214	9.8113295527901	9.12698017616517	6.38834348190987	7.31583935771949	7.37964887806613	9.37257726028299	3.87602779223487	3.24414287779295	13.4580608890141	7.5537490884018	12.5003051838116
ROC4	AT3G62030	AT3G62030	-0.529282857275792	0.345277646335591	-0.141812900502343	0.868195849611926	-2.3319554786727	1.7030876550935e-07	10.6378701177575	10.8567712742097	11.2503290093327	12.5809127078582	12.7315556418361	12.4644135082112	13.1635215155263	13.2146382262071	13.4113906574175	13.4730933714009	12.4800034463777	11.737374151755
EXL5	AT2G17230	AT2G17230	-1.18898388787936	0.387808572147596	1.12001890600152	0.469672390490426	1.40647933197364	0.290162120877571	12.0190126974345	13.1268820871585	12.5527730093799	10.7762711906407	11.3803648908161	11.2633991763006	11.4289098756244	11.2094788857743	11.0285431513781	7.29231250669184	11.5160841151081	6.40604304262296
FLA9	AT1G03870	AT1G03870	-1.07351443233392	0.502431362932668	1.04618229257348	0.568186710054316	0.72955565192881	0.666395376850173	11.5476734471275	13.1113366380806	12.7697412562278	11.5405990047701	12.307217427735	11.5974872655125	11.6250305894568	12.1467141276785	11.8398944088646	7.93398341030127	12.3161707937495	5.88030811245634
APR2	AT1G62180	AT1G62180	1.39145998045122	0.0134013932584205	0.13676663870169	0.890820029379612	0.892974971213541	0.136136269029859	11.9801185011424	12.9286085201564	11.9612400812748	13.0482751738062	13.193400399441	12.716989309716	11.4060030541476	11.0594084676143	11.8450566482228	12.8248331320612	11.7775815324589	13.4998070882314
HTH	AT1G72970	AT1G72970	-0.344893349843427	0.816177901279989	0.0930465945306997	0.9648620060307	0.575189532787789	0.670225141947476	12.8962843713742	12.11640329739	12.8072508223087	11.4154692988513	11.8787682256001	12.0862569863995	12.2863538679484	12.3275964512557	11.4391017292192	11.2481341800256	12.8852352603219	7.4160428349624
AT3G04210	AT3G04210	AT3G04210	-1.51342010607525	0.112153305072332	3.80209010623377	5.30894361544752e-06	1.91038212218362	0.0345810437940051	11.0554909816996	12.9002148243237	11.9395803237558	12.7080699471694	12.6064506063341	12.2517985119883	9.81231468854372	9.76899305628615	10.87802266276	6.52043185314588	9.80862455848863	8.22016411531838
ABCG22	AT5G06530	AT5G06530	1.53623677175104	0.00211647284888705	-1.48658753272882	0.00382634801532585	2.16515131185357	5.82061599230202e-06	11.8746057904064	13.1416844136691	12.4859744029771	10.718775822944	10.2285766091774	10.4510631043676	10.6044550935822	9.91022617006017	10.6629779335862	11.9389038204341	11.2194491823656	12.4705947124058
AT4G21910	AT4G21910	AT4G21910	2.40757912337642	0.000174248103276586	-1.92627116298126	0.00482800194798312	0.387176116903436	0.654700576043187	11.3842339117537	10.3149303102223	10.7141611224206	11.6026409688414	10.2221661012405	10.7321819919317	10.1939180156714	10.1703895485766	10.9524574642974	13.3631033142015	11.4060072480677	13.2200547046561
APG1	AT3G63410	AT3G63410	-0.400624303981074	0.416070151965653	-0.737976688863413	0.114656621725256	-1.34748790047195	0.000826883743531342	11.7888363474246	12.387280950231	12.3560435187546	12.1000935982722	12.6822005327272	12.3923536322198	13.4840573008739	13.5064644545452	13.650922287996	13.7719383987827	12.765754192777	12.6190950516602
AT4G20835	AT4G20835	AT4G20835	1.52247287046948	0.0686491292739785	0.0828795193146997	0.957251387586455	1.45721377615364	0.0797893024891534	12.739869816738	12.2291331636541	11.279437617093	12.8067099571764	12.2462876667861	11.8258962631854	11.3596501984065	9.88599883279322	10.6244683104191	11.2061529744192	11.1879547984643	13.2998790612036
AT3G49220	AT3G49220	AT3G49220	0.354375294065726	0.656729974808346	-0.553860569568694	0.502528586874265	0.260272719697031	0.755950990528937	12.4186660490617	12.479957628993	12.779126945231	11.9912359606393	12.2367790350665	12.0872082800408	12.2441357146434	12.6576721390312	11.9288862641985	12.400223487329	13.5358702983609	11.0773618353207
AT5G07030	AT5G07030	AT5G07030	-1.15399911754357	0.342106422982205	-0.428359140142924	0.805680032812303	-1.71360236027708	0.129215129107537	11.1367932629636	10.5136544395727	11.7036678449278	10.6153522921463	11.7589969965239	11.3906037968133	13.0174611272448	13.3331707964339	12.1294282236022	11.8100071494861	12.6912959109355	7.48440499759343
AT1G21500	AT1G21500	AT1G21500	-2.38072720982313	3.57672197769887e-07	0.544544278838695	0.412172551809528	-2.16858736997517	7.35389141672401e-06	10.5263640960999	11.0562232736157	10.941944366728	11.0449155463248	11.3792129279811	11.1263547743628	12.7157915476857	12.7417533546709	13.4804698867694	11.0939358179128	10.9241640255476	9.41476521627273
ALDH2B4	AT3G48000	AT3G48000	1.22247776407557	0.023078512771671	-0.735044580611843	0.238709745601181	0.609106492503372	0.306795875781474	12.6523527009163	12.7070923056461	11.8160568186654	12.4585944543538	12.336892086832	12.159842229607	12.208092587346	11.5601778876068	11.6533714840886	12.8969032842501	12.0513847651075	13.7436437049285
FRO6	AT5G49730	AT5G49730	-1.69130177375902	4.72740699073814e-07	2.37992036542988	6.31984239298794e-13	-0.426937606151994	0.310253605547632	11.5809298585977	12.4638801092188	11.9257627800571	13.1948876756353	13.1285530959009	13.1295056002954	12.1813618235102	12.3311899065908	12.8019821187506	10.6198405575548	11.1656078666185	10.4323272421796
AT3G58610	AT3G58610	AT3G58610	-0.651540211558632	0.202680336053827	-0.168929229813405	0.826926335917799	-0.65669606635787	0.193000839170593	12.4010193092374	13.2104749065323	12.8856851462344	12.4348084853517	12.9499849108298	12.6876012193653	13.8904067353768	13.6636529896222	12.8197902655539	13.3405304683771	12.7814773053808	12.3226486841533
DJ1A	AT3G14990	AT3G14990	2.35942879935259	0.0014371109662533	-2.26491256714219	0.00297982396941013	0.16437858923204	0.884238031692289	10.5279512826178	10.4138906905175	10.1694927507741	10.3462691233583	10.3094203241316	10.2685430454972	10.8829842087565	9.94347513781482	9.43166254238454	12.5829910216695	10.3065276697273	13.4036483742137
GLT1	AT5G53460	AT5G53460	-0.582390133345865	0.110845619716869	-0.773805512411966	0.0302718469483525	0.157874843410456	0.725337447987654	12.5667296774992	13.2128131658288	12.8978912649298	11.5251631662478	11.2312861972098	11.4390991927639	13.1200680226696	12.6693121184932	12.3914836770791	11.8830330070115	12.5041799769909	12.070476874899
MAM1	AT5G23010	AT5G23010	-1.74748569096188	0.115205145010259	-1.8875377616052	0.098250521186656	-1.0176794013743	0.395250613070796	11.3192654821043	12.1374077460758	11.3793538640703	8.39390770053917	10.0518812404634	7.62296939487019	13.2997862765499	12.4202045981659	12.0054240022794	9.02896808749355	9.3653819531047	12.1942733251726
ACBP6	AT1G31812	AT1G31812	-0.0970126599894484	0.845154130526927	1.25148925527548	0.000190170742126371	-0.327771555657756	0.418904728482302	11.5984084066369	12.0770824400429	11.8186598376903	13.4247926451903	13.5117599380338	12.9886301797294	11.7602549271243	12.0151375904311	12.6066056889503	12.318333840963	11.8368023807054	12.0295952198773
PCK1	AT4G37870	AT4G37870	1.29310660416032	0.00500001387670497	-1.17617726745938	0.01424867207538	0.159281591303992	0.80905055514825	11.992817022734	12.1997561944034	12.2350852355383	11.8493011044716	12.3105449152383	12.1157700741719	12.4577813503668	11.9335675364576	11.3679626789019	13.5017991784227	12.376537544045	13.6567450270055
AT5G25280	AT5G25280	AT5G25280	-0.509215116243889	0.268619645853578	1.52848261088698	9.48305207076539e-05	0.75953641152982	0.0750671559087234	12.1783355492653	13.2749498057888	12.3291395010444	13.0886369412935	12.991096871293	12.7145288360912	11.9343455930098	11.7285854638976	12.0799306780788	11.1292242221559	11.2255556012132	11.7914999054551
AT1G29670	AT1G29670	AT1G29670	-0.438654075596513	0.692445201854212	1.22909122990338	0.213791782018643	0.437407440222133	0.690101694113247	12.4616534406098	12.6179506279127	12.9703531242978	13.1362818446869	13.1687772171505	12.827380333753	12.3804996916964	12.4227330578833	11.9345476211444	11.849570442433	12.7263652383193	8.67613632278419
PAB2	AT4G34110	AT4G34110	-0.493523285456482	0.0142756277168489	-0.604632786236885	0.00235345089222756	-0.815494747031419	1.16760530219526e-05	12.993401960711	13.2837428146556	13.0009007779581	12.7170821340261	12.9265188146515	12.7984360783949	13.9618701864941	13.8881181158899	13.8917479844775	13.6705880830366	13.3170353670014	13.2378009034927
ERD5	AT3G30775	AT3G30775	0.418181036496693	0.663749282255273	1.42367299893633	0.0798667947447225	2.14106631554339	0.0032476939557085	12.4618610397246	12.0474887388644	12.8886302407803	12.3652038759284	12.2440745849889	11.9884916616558	10.1216863449236	10.4425905237566	10.5132090468792	8.92927242235796	11.8845952280808	10.0049288599325
F3H	AT3G51240	AT3G51240	2.78604338163005	3.18650393769347e-05	-2.42135903093502	0.000631331488454041	0.158322154374032	0.881793317775371	10.2468676301485	9.48882869476045	10.2953707451528	9.47511256746402	10.1044127019288	10.8660553244737	9.80891120599168	10.2408588348534	9.55649688651553	13.5589905717845	11.0102870143656	12.4318989404161
UBQ3	AT5G03240	AT5G03240	1.19613708253511	0.0383947571818256	-1.17872151188692	0.0478452949665039	-0.199049674624459	0.799890006826297	11.9314780382345	11.4918817649004	11.4793915380536	11.88796558519	11.8145963865429	11.8948884826454	11.9702097051371	11.8042258296807	11.7637976923269	13.3121497495229	11.4196298409021	13.6015442333499
AER	AT5G16970	AT5G16970	1.9618186472978	0.0412676882934589	-1.27995735057782	0.243873736243878	0.848852214834889	0.435342530290869	11.8851706437747	11.2227111834903	10.3440649608268	11.3349412116473	11.0513318035716	10.9303725304974	11.2383834967743	9.62613527475217	9.88860502082007	11.9820073042847	9.81600144438819	13.4513950726476
GAPC1	AT3G04120	AT3G04120	0.512587957624501	0.0608734841036185	-0.396167968069531	0.187223635209801	-0.324895018064464	0.262371860051703	13.4562528825266	13.4287628265096	13.257212544567	13.7182965250012	13.8889945259268	13.8606609032353	13.7601086000211	13.9095085920295	13.4105203977834	14.4581128734683	13.8256946713443	14.3055837044823
FBA5	AT4G26530	AT4G26530	-3.03232620225414	3.17663457770939e-06	1.05821782859212	0.202415948421373	-3.50877070694404	7.34242071351904e-08	9.01179777477987	9.61897960791135	9.13326722095264	10.7179000883367	10.6126590114408	11.0548909404886	12.1263669488288	12.6416027060853	13.3207311418358	10.0367105321503	10.384014615014	7.65723773021075
PETC	AT4G03280	AT4G03280	-0.725366329226049	0.0345392819938336	0.461693283516684	0.241274523794617	-1.42845220720406	3.71067218067589e-06	11.7695109524242	12.3919011400583	12.1807303303702	13.3919530865346	13.2831288161928	13.2216220522763	13.3320064310947	13.3982828811118	13.8945515219554	13.2310951570822	12.5209785218847	12.6644616960104
MLP28	AT1G70830	AT1G70830	-0.0556959961102812	0.946245576830956	0.484118073145706	0.476381477600267	-1.35745805298244	0.00800045715942243	11.4025185600206	10.8211548002209	11.9148559756061	13.2393537372266	13.4744884157272	12.9306284668821	12.9030091417259	13.0368031481575	12.3947143688806	13.3121497495229	12.7563907880357	11.7923428815381
SHV3	AT4G26690	AT4G26690	-0.709943369973361	0.387842088297789	-0.294082128559197	0.799380338179458	0.898016001600469	0.252142039801186	12.2608267975208	12.6818966434739	12.8870809404729	10.4374000362422	10.9125084697561	10.8079984456523	11.7963646879895	11.6772738689405	11.7307116796113	9.82728961602256	12.1383998924745	9.7160237263875
AT4G38550	AT4G38550	AT4G38550	-0.781580124925301	0.252171047746871	1.03752452344048	0.127595920684107	1.62107082457975	0.00672511412108929	12.0827635607762	13.1965042049557	11.8322491634117	11.1705679742323	11.2223203965476	11.0060972290591	11.1503582197475	10.0621100247623	11.1758002149091	9.15302401777223	10.0604353668032	10.6946654309833
HCEF1	AT3G54050	AT3G54050	-0.608046783146359	0.258688411542128	0.244939105966024	0.740483009939279	-1.94187183022211	1.31552905092773e-05	10.8366640961462	11.7093195266528	11.3468113057225	13.0318088956812	12.9905312016812	12.7116529698456	13.1073095398213	13.2339630316762	13.4772873131265	13.3942201681156	12.180158275837	12.033165487922
PR4	AT3G04720	AT3G04720	3.03739116535994	0.0625633070961156	-4.23820769909236	0.00687797148973796	-0.445889177064451	0.841777080595745	9.16041031486807	8.20123679390351	6.71326299332943	8.06528742834209	7.57121123278214	6.93725240447177	10.1106709995938	6.15582778488886	7.1494707734992	9.3386700558923	6.80188294622325	13.285281978239
AT5G40450	AT5G40450	AT5G40450	1.02836852937821	0.478097174921493	0.360294699153851	0.864660598074262	2.55407197557134	0.0390994342269511	12.4445278441587	11.6770080599443	12.8227315553051	11.9744683491538	10.5839479084906	10.6641092482777	7.97653469367181	9.68161239813086	10.711833849054	6.15692024864109	11.7642964310309	10.999200281841
LTL1	AT3G04290	AT3G04290	-0.950223515985228	0.543175966850835	-0.487551749968879	0.817514611198712	-1.078389739439	0.477146116014548	11.4115747100405	10.883954304079	12.0475432918678	10.2416982279944	11.1779616058128	11.7190741063835	12.902610043603	13.0663905036752	11.2490271249793	11.2805821998466	12.7985212266091	5.80211000101698
CPN60B	AT1G55490	AT1G55490	-0.495791964493236	0.408171471289102	-0.849859684947588	0.141670227020987	-1.87741206914799	9.8514965147208e-05	10.944588540082	10.9813975761554	11.660427505507	11.607377470322	11.8532750529928	11.8243757095089	13.3364455981687	13.2296374638842	12.6842661701116	13.2524122105438	12.5717575086505	11.5376996306899
CAD9	AT4G39330	AT4G39330	0.376156102435416	0.702611219725595	-0.498112305776288	0.646674671914302	-0.537839949963344	0.554777160489114	12.0811428365117	11.4435098273573	12.4230058585691	12.1336429804561	12.417098360411	12.7431777227018	12.6824702864963	12.8950891311791	12.0050397091805	13.6635178821662	13.161842075319	10.6525763257775
HEMA1	AT1G58290	AT1G58290	-1.38568579890017	0.00128596223653318	0.113202658349844	0.886671174794509	-1.57343532541939	0.000192009856123678	11.5104244607034	11.7409231506324	11.4645093728978	12.0855699651301	11.7691467320985	11.7534382817644	12.5192070661255	13.0660311211939	13.6448916415286	11.8177186977088	12.2095827070205	11.0302604033441
CDC48	AT3G09840	AT3G09840	0.394349393117683	0.250233443775806	-0.632686895377537	0.0525724358433855	0.335364255878088	0.334976916307707	13.2336160605254	13.6799669685647	13.2244609728061	12.6484218797947	12.9386906130465	12.8635494678014	13.2731731087101	13.2730990168316	12.5080765743831	13.5471525050114	13.4015948171163	13.4099784921738
CSR1	AT3G48560	AT3G48560	-0.734011093713149	0.121442202612705	-0.297852259549341	0.639454004873373	-0.844192562426492	0.0654723437623617	12.2379776610331	12.9906823644135	12.5419837618501	12.1428073202662	12.7603780611261	12.3345091544996	13.7834897987792	13.5629525032828	12.9251024437505	13.2300119612573	12.5293050092069	12.2633885662449
CER3	AT5G57800	AT5G57800	0.79543077699958	0.0908070990054946	0.172861454534919	0.812057398365545	0.846988626697259	0.0653236488295104	12.7223008121291	12.7448400566582	12.9159329964224	13.3933250029656	12.5231160472881	12.6829940962661	11.9583537868832	12.3484332025486	11.3881434424093	12.5624837931631	13.2199982573477	12.2904914952972
GRP19	AT5G07550	AT5G07550	-0.527032623628932	0.797531478026636	2.02014953639987	0.246229054117365	-0.0165396113048499	0.997344724900515	10.2391367884168	9.73835455963094	11.5539284298447	9.14586410248469	12.2971886680369	13.1054489609741	8.49575500278183	11.6245579660496	10.6522199172123	6.6119742525457	11.672999744993	7.63485386537288
SUS2 AT1G80070	AT1G80070	AT1G80070	-0.347016175692319	0.41867867111087	-1.2380011202319	0.000545215584759244	-0.198574748552435	0.670853279079025	12.6417632990666	12.598726731435	12.8527272481981	11.1654381842255	11.3162020971399	11.4549087123956	13.1997068378213	13.0792690090087	12.2514096121142	12.2195581783171	12.9498659669887	12.3865651197945
VTC2	AT4G26850	AT4G26850	0.379947212231259	0.52146356272812	-0.265121871233988	0.721108525345918	-0.189079130333182	0.778289950450551	13.0017073844092	13.5575005287597	12.6716451039588	13.3262428766852	13.5080758187533	13.4432472376871	13.1638545946728	13.0690830224945	13.6393309985287	14.2296212951827	12.6721158218417	13.7721255574054
TIFY7	AT1G70700	AT1G70700	0.844182177297008	0.180946876043795	0.683019112502649	0.336611340443033	0.429635930010391	0.536953408138952	12.3986355583774	11.1800464710723	11.3098219507041	13.5133843331786	12.1856390694834	12.4479679800885	11.438852769572	10.9475822365734	11.4861201272597	12.4874157968773	11.5251141090965	12.2821139056873
AT1G29470	AT1G29470	AT1G29470	-0.118194486656863	0.900260943081625	0.791679228105749	0.299085812741003	0.811597607078346	0.242177553282597	12.5301737464471	12.9903617093184	12.8653715760696	12.6748359648072	12.7470438773415	12.5835810281975	11.9656318681063	12.230558844724	11.7555970522415	11.3054768314743	12.8515314961243	10.4269091156444
MGL	AT1G64660	AT1G64660	2.77829401583836	1.38597993593853e-06	-2.49422570146747	3.76456825230908e-05	-0.27828814677012	0.743882586044493	9.65316997293091	9.33973290181273	9.65269551472482	9.9540619521054	10.0093276975019	10.3511180278416	9.92507288352103	9.8176232778655	9.75054356128545	13.4303498081249	10.7409817052508	12.5387395435748
GT72B1	AT4G01070	AT4G01070	1.83879280356913	0.00123909503967253	-0.841217805536365	0.224050079453088	0.657902401566437	0.325812779189999	11.8023428903903	11.969596208325	11.1907907406123	12.1470424844691	11.9576765462253	11.9789558128799	11.3450376989107	10.8607408431957	10.8380197748421	13.0711362439006	11.2675917969685	13.4771809303255
PEL3	AT5G23940	AT5G23940	-0.302791929238255	0.83417003427231	-0.368863590894459	0.827168666980416	-0.529966501432796	0.685272638757196	12.1482087790385	11.2040275953028	12.3975506236597	11.3159687847149	11.6495505602618	12.3941484490119	12.9236115645498	12.8408727865064	11.3661683955911	12.4066293180869	13.0681087016258	8.53419085966119
AT3G22440	AT3G22440	AT3G22440	0.0984392699614119	0.868417106093146	-1.29364685857908	0.00127175582812356	-0.673453826440602	0.120315291494302	12.5366924687722	12.6986771248321	12.3142293668362	11.6461015810846	12.2288070199415	12.0751119629003	13.3986168190655	13.3130197198863	12.8173847355651	13.6972216052294	12.5180415533062	13.4301585458097
AT5G20190	AT5G20190	AT5G20190	1.49838498039008	5.51236671801858e-06	1.14449691222453	0.00124727574584159	1.70147452184345	2.58925023672074e-07	11.7536585865778	12.5523422312875	11.4359727513278	13.0533174933054	13.0283165218379	12.6926104489678	10.3934328365436	10.268610025235	10.2166356394587	11.8999317952354	11.5863580438313	11.8646599447382
CDSP32	AT1G76080	AT1G76080	-0.553540647155297	0.162849098027672	1.16598900511463	0.00113514248401937	0.58575961507561	0.131905247896037	12.2779061284221	13.4040587914677	12.4444426685289	12.8147187766903	12.9914738611858	12.6505401252179	12.1951150529509	12.1119714598939	12.3256102077349	11.6922457466063	11.6434500096306	11.6456607563166
AT2G42220	AT2G42220	AT2G42220	-1.7673901245359	0.0003615491569239	0.285837492987617	0.718716567726978	-2.62444291822322	3.52837779431908e-08	10.1563854946906	10.2775748194359	10.5507670450099	11.4866066369886	11.5780562435965	11.3620673576961	12.6747781028242	12.7645235493483	13.3418830406904	11.8124214391973	11.2708164779969	9.90090429939677
J11	AT4G36040	AT4G36040	0.275423564234924	0.804786053096612	-0.451222055826955	0.70554849560723	0.107574904029385	0.92947438503892	12.2931532063017	12.565532583485	11.4867754447106	11.9096030667148	11.8365855059932	11.9513580008343	12.2641570602115	11.9930009801678	11.9490041961584	11.3326428664594	10.4251156242391	13.5162279700891
COL3	AT2G24790	AT2G24790	-0.567835207887585	0.119810889053829	1.5760503615629	6.10162934396651e-07	-0.00998223493703327	0.9878650858926	11.9048499567849	12.4387179035496	12.0763793995527	13.3541276518064	13.4167110511358	12.6300152928926	12.1232873924243	12.1974721091504	12.1803502890683	11.7310465398615	11.8037902649656	11.1916754740392
AT2G26500	AT2G26500	AT2G26500	-0.684084805317958	0.129313567692914	0.835517344633545	0.0637437157725317	-1.27818031584339	0.00156584036922528	11.4597686778555	11.9276748169714	11.6838167646266	13.4903636266042	13.1223699309031	12.6656912981173	12.4761365785199	12.7965032477759	13.4804698867694	12.64823585895	12.0043743544133	12.1564701176689
NAS1	AT5G04950	AT5G04950	1.51573998389183	0.280565884754852	-0.349809360040888	0.872407285053153	1.5810009075944	0.250324039292415	10.6208659675764	12.7963742076977	10.8360809297497	11.017420189101	12.0013834120182	10.7459014205934	11.4758082869242	8.27885991301068	8.50883395037233	10.4354148411849	9.55365865166254	12.9504539071934
AT5G44020	AT5G44020	AT5G44020	-1.69145832031687	0.127690170373631	2.47395854987209	0.0205522404854366	0.0543658452225406	0.975734083595711	11.0757076267316	12.6233373631637	12.1840146881101	12.6666901238389	12.9806908558878	12.8021101679669	12.3270742347644	11.7724187535279	11.9656891241672	8.83742620330626	11.6923685883536	7.25903450483222
RWA3	AT2G34410	AT2G34410	-0.848806102863959	0.0749928704839097	-0.299293564957451	0.647027421735452	-1.78831625830548	2.19593314203524e-05	11.3220126644015	11.5031637266393	11.1396606971129	11.9693262391548	12.1243926514909	11.7932345738702	12.6412023149707	12.7965032477759	13.6805827719742	12.796820283317	11.636383768851	12.1340350953115
DIN2	AT3G60140	AT3G60140	4.77681191961935	NA	-5.94201577366276	NA	0.931196407186058	NA	8.3923138481104	6.44636686273076	7.9168968270651	5.27690885525075	6.19282654151373	5.72135534209924	8.39947433602319	2.61741702348606	3.40192168781271	6.31783098301238	5.97372588496261	13.1761639703587
CRU3	AT4G28520	AT4G28520	11.4369495111175	NA	-27.74175986126	NA	-0.937829572852398	NA	2.26655686208889	2.29408268328546	2	2	2	2	2	2	2.86494218750036	2.37927385788367	2	13.1520665576664
MBP2	AT1G52030	AT1G52030	0.505335483605242	0.551375792909543	-1.05427749298228	0.185503835482453	-0.614566236015537	0.448940492383703	11.9308782807055	10.6787693858051	12.2690273878995	11.9630575080777	11.8516147596807	11.6788316633847	12.2356051575545	12.410612446521	12.494726145626	13.7631041419798	12.626904370416	11.3070612062331
SAM-2	AT4G01850	AT4G01850	0.540349493495648	0.136458672164519	-0.433728904157545	0.284283755270981	0.0648929595545926	0.897011489803154	13.3059382601008	13.243408916492	13.4447676669493	13.7013388774312	13.2540445608484	13.102315453569	13.5053725472776	13.2859633633414	12.965165119835	14.2082372984267	13.7125631160255	13.3867240317294
CHI	AT2G43570	AT2G43570	4.16614445427872	0.00168446974353384	-1.47636634343959	0.393463372325129	4.10500225004114	0.00196889381319967	12.2270267661948	11.6092945411965	9.93890547369464	10.4490568601741	10.1936164758547	9.59906719196085	8.54568365886	5.51291682993553	6.76979997159782	9.90897421437408	7.00142120644948	13.0005534129473
NIR1	AT2G15620	AT2G15620	-0.797943385530358	0.137460531347305	1.20360628270778	0.0193009053154465	0.82838670658513	0.116697586384869	12.0280138753724	13.1885596161155	12.6268623712564	12.0009878142975	12.2784651004239	12.4854921591218	11.8737389446425	11.8391375111478	11.876488666543	10.1107668067736	11.6069172272274	11.1081552971945
AT3G08530	AT3G08530	AT3G08530	-0.0767823306988166	0.906460491075494	-0.147299374232492	0.841504826139774	0.497139410013312	0.310253605547632	12.9054716627148	12.8663667407189	13.0347384521586	12.2246184203478	12.1102290280166	12.3080971970887	12.6311198365935	12.7076010601951	11.8308158029991	11.9031067159195	12.9988183155185	11.8900835129455
AT5G15950	AT5G15950	AT5G15950	2.10953100135685	0.00178898357000475	-1.590913411049	0.0290816710087387	-0.278148700087778	0.770097437050062	10.3446721221078	10.2796756952599	10.166430600819	10.9980732479568	11.1396979968238	11.0392460491273	10.351939315053	10.3056123160895	10.8938843854089	13.2791904764937	10.3262930563035	12.9746074804571
ATBETAFRUCT4	AT1G12240	AT1G12240	1.0884762157757	0.00636116441591373	-0.431924582053537	0.396957373302668	0.235849420793041	0.642239269859097	12.7191780672305	11.9148909162617	12.4682620762555	13.3463570883877	12.6385780238908	12.2834078674903	12.1372635501292	12.1819670715068	12.1884960431045	13.2182249132969	12.9417961948448	13.5477708213822
CYP96A15	AT1G57750	AT1G57750	0.23063676925833	0.888987290747171	0.269645932479225	0.891386121556875	-0.0174955692971729	0.995051323089578	12.1425216722393	11.5369289113334	12.438743157984	12.6737073446579	12.5079124247914	12.6241282320529	11.3195527105763	12.7856309234305	11.8085269503055	12.6439045158838	13.1248980583018	7.29754428001231
ARFA1E	AT3G62290	AT3G62290	0.45892946530124	0.342740691351829	-0.495242571964113	0.342763151187766	-0.611995309967042	0.181209581013154	12.3523555394686	12.4555413742954	12.2785127300676	12.9384752749369	13.121336822091	12.7318674529105	13.1123229387084	12.7493834208876	13.0400381198358	13.5881676112276	12.4337603992216	13.9070545533361
PMT5	AT3G18830	AT3G18830	2.08026062731366	1.63987100645774e-05	-1.91528884187132	0.000150213262398409	1.664250267579	0.000946728337535022	12.2167303867383	12.2661588641735	11.609852146036	10.392005116698	10.702900792628	10.578302198445	10.762357527053	10.0878286101428	10.2585069138458	12.2639817815553	11.4259111552905	13.2014529832395
AT5G22580	AT5G22580	AT5G22580	-1.81594356040518	0.127006717172698	1.61499405818792	0.209049581958204	-1.78800100786985	0.129215129107537	10.9948062374122	10.3810001121373	11.3877048153	12.3309629557345	12.8671548452394	12.4355718781303	12.5079691862683	13.0737381842352	12.6505111460635	10.5897560626935	12.0798537215326	6.07021914487678
TIC	AT3G22380	AT3G22380	-0.350695809343685	0.219439768173012	-1.00763322238461	3.84580030382916e-05	-0.038164910282622	0.921949651232395	12.9088257309401	13.0036093643187	12.7574139390447	11.445933968356	11.5149469306001	11.7450241350848	13.1007137766669	12.8769693008931	12.7999897982323	12.1521550694968	12.7240144071731	12.7862494735612
SAM1	AT1G02500	AT1G02500	0.207749270602254	0.615793634839835	-0.707360037748214	0.0421479391378297	-0.448941217551996	0.212435522962544	13.273072367824	13.3400675452325	13.1117101429551	13.3100633459667	13.3052839883459	12.9360947744055	13.8368944704675	13.6768934323065	13.5527164039491	14.2744414494523	13.2608435477192	13.9898579369977
ECT2	AT3G13460	AT3G13460	-0.479466699617564	0.120651437360573	-0.251651244548427	0.512633474120021	-0.0701380934601488	0.866713968825202	12.9013446201808	13.5532735380376	13.044639626369	12.3868534036849	12.7418995851779	12.4469802021316	13.4819217098971	13.3189136800963	12.9404576024171	12.8725837272695	12.707450450033	12.770935137238
TUA3	AT5G19770	AT5G19770	-0.849921533598547	0.307766660291424	0.847618942594919	0.352402009038795	0.436707393676975	0.635364590291003	12.3110090653027	12.9633324062001	12.7741064922896	12.1372502025698	12.3416312121873	12.3202852047228	12.3115251469717	12.4680476919846	11.9957858311009	10.4798345641202	12.5420389912536	9.71779965456492
AT4G19420	AT4G19420	AT4G19420	1.74131040111915	0.00359470131640131	0.113026616557292	0.920639041772683	1.79449345057418	0.00245976284752092	12.3167592190487	12.5158242796826	12.1572710024867	12.8654231512422	12.1519722339993	12.0256862227293	10.9555769887328	9.83291260607862	10.6314564187878	10.817394543026	12.6820405474358	12.6854870738583
AT2G26690	AT2G26690	AT2G26690	1.21955689783687	0.0831123973084693	-2.07774045697622	0.00151769605956934	-1.09650130298872	0.120489188717296	10.2497560487898	10.6219445756182	10.0009581620922	10.7661405234375	10.595897742486	10.2437302914674	11.5023899900868	11.6492386801396	10.992553405791	13.0335518380092	10.6130072827991	13.1380426580741
rpl14	ATCG00780	ATCG00780	-1.95523266902677	0.00315522851428535	0.541486807120197	0.560165692377906	-2.24016474958779	0.000536125340490855	10.5663016984306	10.0305187637192	10.777077883927	11.460143102544	11.3861109479683	11.0716502846914	11.6646403383667	12.8736875310161	13.2287705882582	9.39902886569758	11.6132823486563	10.4999398068672
AT5G21090	AT5G21090	AT5G21090	0.497694247904015	0.177428950696883	0.37129726742057	0.380474807936183	0.318811272212272	0.416715101934926	12.9585171932845	13.2377467469775	12.5766136179193	13.4284106368724	13.7699952447701	13.2503577217221	12.7237206092002	12.6216888934378	12.5407893955946	13.2274813370895	12.6132081632105	13.4255474992823
SESA3	AT4G27160	AT4G27160	11.9524649638341	NA	-27.5907514130617	NA	-16.0408096615604	NA	2	2	2	2	2	2	2	2	2.62994977808832	2	2	13.0817499733281
MLP168	AT1G35310	AT1G35310	2.25526577236886	0.36008369724023	1.48403927953994	0.626935125498724	1.75798387439555	0.490580435642238	10.4926233431853	8.32439290411055	11.2817977279751	11.6308294926755	13.0081509562918	12.3828294713264	3.3723444627338	3.6491574908354	10.2789954855611	11.4295600756217	11.6426204813143	5.33119453164661
AT3G54500	AT3G54500	AT3G54500	0.73035739036662	0.275701907302601	-1.24521472243457	0.0490048573530426	-0.151046049872761	0.860049272381106	12.0743701519247	11.3289857891523	11.9047851153098	11.7754670128578	11.0147087470086	11.4296296596559	11.5942222053743	11.7335724036435	12.3999853997778	12.2919328857697	11.6009510030864	13.5039298641545
AT5G17380	AT5G17380	AT5G17380	2.21428210272331	0.00382615552300845	-1.82739339475963	0.0243554577953169	0.84927110861149	0.339721782344091	10.9693318905793	11.1435987860031	10.2594177435408	10.4437699768909	10.4630239856695	10.2115203883272	10.6678265948198	9.60847527368292	9.33712692393954	11.4086494852946	10.5311105126641	13.2777771971276
AT5G15780	AT5G15780	AT5G15780	-0.902780140783542	0.453549280808532	-1.29722694080258	0.28990277035081	-1.67784185661407	0.120046314802887	10.8783209198097	10.1616089482204	11.4418942599736	9.72394171947266	10.5299523344417	10.752312754396	12.9780391242578	12.8444395340851	11.6161116887975	12.1960832549463	12.2930970415734	7.79819582661472
PPDK	AT4G15530	AT4G15530	1.92687448779862	0.000689335266400769	-0.76473798698496	0.285324360735572	1.21001955367236	0.0477315859396049	12.1195463723217	11.8913844282758	11.305188887268	11.8782002190199	11.6751211913663	11.7284537187482	10.5716939549847	10.0849935260956	11.007210732284	12.131033609388	11.3633436079786	13.3703046532895
MS2 AT3G03780	AT3G03780	AT3G03780	-0.73067776521763	0.124373778630022	-0.710344772750557	0.157573376947917	-0.754507937793956	0.106648961237293	11.8978085645854	12.6809034516466	12.4450745598058	12.0763751784988	11.6098332041513	11.2740209074378	13.2372241243621	13.4596254672439	12.5489848167977	12.5102004354347	11.8922926981034	12.6859407614459
AT1G73480	AT1G73480	AT1G73480	2.58452849776073	0.0072905135240849	-3.16169219477382	0.000906803824195162	-0.323261337643488	0.813981668298259	9.7877712647104	8.90334192137169	8.79816487928472	9.46679623630026	8.69206780876215	8.63278852313605	9.74978864077635	8.99232443412758	9.79567925200116	12.033412290442	8.53831001546276	13.123881098153
PFN2	AT4G29350	AT4G29350	0.439466065737907	0.260495357400209	0.595384109809515	0.125172507561885	-0.0325191914776222	0.951793850455205	12.2223779803906	12.3271021528493	12.1552129178719	13.4663179615063	13.4805438022375	12.8879568367013	11.9095339153002	12.2890067794724	12.5402590566499	12.5270558341506	12.3541633013073	13.1258888242193
KCS10	AT2G26250	AT2G26250	0.0748071814785531	0.926909336734843	-0.787792756660655	0.197681320331674	0.527382590950852	0.387711932856206	12.6621424142504	12.7482576768449	12.7725969432788	11.1518850547792	11.5984937610767	11.6653057057969	12.5334546756264	12.3613782098875	11.5209425451986	12.5756192151535	12.7012891969834	11.0473098615777
BGAL11	AT4G35010	AT4G35010	-0.12699192903242	0.95930498938206	0.395361391376872	0.884221735591959	2.40750107247653	0.142574373613154	12.1745405975111	10.3036184065013	12.5846649118893	9.72394171947266	9.53385010454142	10.1714162032121	5.36017293507374	5.92165914218375	11.0870842893696	9.14385092790774	10.4957185488256	6.25768001258643
BTI1	AT4G23630	AT4G23630	1.12802457312945	0.00370561658444759	-0.7076070657949	0.107670412208678	-0.0560808166054202	0.926646223628435	12.0886906875617	12.0974724372348	12.0175527146047	12.3782879651287	12.6167507802066	12.6250019065039	12.1780678294567	12.2487232502132	11.9268589549156	13.6427754578039	12.2938897528941	13.4830666275796
AT2G43530	AT2G43530	AT2G43530	1.8479655449912	0.0247480792549072	1.15074624796167	0.222698038075714	0.330006736177481	0.763161339779946	10.3464721973167	8.44910173484573	9.55928597735892	13.1446150901527	11.7861956204513	11.3704272449111	9.2673947441446	9.02227282054404	9.60801593198552	11.6240655932209	9.54835364729866	11.5331681720227
rpl22	ATCG00810	ATCG00810	-1.65557403119185	0.0480203775709567	0.0778320783896831	0.961101965002633	-2.27491027403506	0.00382022492583482	10.4063755469393	9.53176800692357	10.623282830799	11.0052690677123	11.128086760492	10.6943910920874	10.786784306665	12.6099031958374	13.2469227631407	9.16516477517549	11.4445926583806	11.1528189540018
AT2G30766	AT2G30766	AT2G30766	3.15971324540423	0.117208116635714	-0.502125873140664	0.879185400544386	0.882761870653966	0.720875260799602	8.18260326210057	10.4291129200968	10.1069796830777	11.4684977627857	12.3838842429054	10.320164219858	10.4326609667795	6.19842316123139	5.73541388913997	12.4898311958489	5.38189151548313	12.8908981286062
AT2G23090	AT2G23090	AT2G23090	0.530896967533375	0.308957655651911	0.727495752773645	0.165298935220634	-0.10451452908868	0.876350392513709	11.5570316846334	11.9960304270382	11.4193477985049	13.1847821971936	13.3235151827044	12.481397480182	11.8193816263745	11.6157453282181	11.9002413653444	12.3805081640551	11.4345634567553	12.8085038092131
ACP4	AT4G25050	AT4G25050	-1.39373577415056	0.00123909503967253	1.25475179432378	0.00518527255377444	-0.847720120071743	0.0687773076287383	11.7245394256552	12.6022983208086	12.315151376632	12.9352765648648	13.0875279361793	12.868353415381	13.0613872818301	12.8448585723067	13.363179150241	11.7330868922475	12.2276728135769	10.8686065738058
BBD1	AT1G75380	AT1G75380	-1.13356911548159	0.0125386586795915	2.28824170368532	3.60501479715996e-08	-0.140592611341564	0.82778630968696	11.3907907779172	12.1025252248816	10.8475973975085	13.0500158961236	12.6863979688273	12.7342985577724	11.6589804398634	11.3501298491246	11.9633173445907	10.1107668067736	10.9856399332987	10.4050308066698
PATL2	AT1G22530	AT1G22530	-0.447335757558756	0.7400775040033	0.371057927412977	0.825192962477617	1.78259116604357	0.0929916251370704	11.3059131859847	12.6888299071573	12.4191517688973	10.4159614526981	10.452108977591	10.310421245115	10.3554430556231	10.6837273458303	10.3448577134851	7.40921472582023	11.3858248938023	8.11627640678596
P5CS2	AT3G55610	AT3G55610	1.83113131330258	0.00520564481225999	-2.39247461884512	0.000193270038149302	-0.398325620196189	0.63324760038015	10.433727206298	10.3312272572862	10.0801113633436	10.2489912655632	10.1016215400968	10.0202346921376	10.9524955834725	10.4678391243924	10.5941298543225	12.9653268524303	10.3518942998151	13.0112732525649
ATARCA	AT1G18080	AT1G18080	-0.37454632483035	0.391334805120636	-0.61323251252765	0.149715012008273	-0.92981490963473	0.0131187953025065	12.3699402945796	12.5109144334517	12.5842825340941	12.0070942238501	12.7085803487119	12.4972298576567	13.6163768339434	13.5918244016762	12.9631881893238	13.5034437311466	12.8066905816634	12.6875275454007
ATA20	AT3G15400	AT3G15400	-1.11187811616071	0.514692164641457	0.643056289706552	0.77620360816923	-1.02494208543381	0.548790285049898	10.4614007873984	9.72299716374162	11.9577018323169	8.11934523141365	11.7153881641184	12.429833706934	11.311157171631	12.8494599776076	11.4248070460926	9.84437828107451	12.2447191562323	6.58793906016752
PHT3;1	AT5G14040	AT5G14040	-0.045522715843025	0.920533950435596	0.135476366450162	0.777916561371508	0.345863895558428	0.30451945084605	13.0579947246624	13.5448913997743	13.174658061836	12.8108225975928	13.170609473415	13.0515559648531	13.0940877202251	13.1236321303434	12.482355760099	12.8586340361801	13.0860680787992	12.6754696796948
TUB4	AT5G44340	AT5G44340	-0.911422245627431	0.05037157439333	0.409760005191898	0.486586610701581	-0.199929479664392	0.73666059193189	12.6360714103397	13.0541892918353	12.9808498300388	12.53888648905	12.6824340442796	12.5747905173198	13.1381493330417	13.2885841350696	12.8423373976991	12.1931218487881	12.7790259386657	11.1743194285241
CXE12	AT3G48690	AT3G48690	1.5296904440858	0.0305185373990294	-1.78842800135077	0.0109104156180664	-0.335112222508408	0.709041223967858	10.8108193971367	11.0371015640435	10.3249671520453	10.6172321339951	11.1045801183475	10.7216019214957	11.5134098881379	10.85076103915	10.7825975240512	13.3616203864994	10.6045125740614	12.7215599068495
WAK1	AT1G21250	AT1G21250	0.110561319400001	0.901025679257594	0.804833903577262	0.251566305407447	1.83858332740605	0.00124996761912946	12.4736450801694	12.8060629904249	11.5859860822362	11.7266722217559	11.2496828300586	11.3324202692847	10.2489563566317	10.0300405362071	11.1022543222204	10.1433512827638	9.97338787729787	11.3873635084375
AT1G64360	AT1G64360	AT1G64360	-0.59765544953634	0.392312138659713	4.0940145996161	7.28559089723644e-15	2.80766930102923	2.83058306443188e-07	11.8541903733892	11.9953914192848	10.9160459027757	12.4884278604775	12.5763584480744	11.8923508770545	9.5046683114903	7.76586898856168	8.82672052705934	7.58216986246589	8.58396312904758	8.45973640362572
UBC8	AT5G41700	AT5G41700	0.170105719059154	0.773786981772159	0.623576686861803	0.217541229058906	-0.694382047407449	0.133401776896501	11.5015659536185	12.0223027016802	11.3964433789961	12.9345228953928	13.4748928998443	12.9886301797294	12.2951986553733	12.1053411663887	12.6314667058949	12.8067836432988	11.6903630903377	12.8300096206896
FAD5	AT3G15850	AT3G15850	-0.982515359680909	0.0679027379244773	2.16881925397359	6.39889534889886e-06	0.0548470808446683	0.94451717280461	10.9463700648549	12.2999310958528	11.4707289422945	12.9082772145955	13.0220565407494	12.4427745843622	11.5743142463405	11.5150777561057	11.7773626809137	10.9355081161904	10.9471896612944	9.77179634661196
LARP6b	AT2G43970	AT2G43970	0.0110465924967938	0.98888575162154	0.0346859719198204	0.96434747699662	0.00823454129331722	0.992068156532385	13.0872209133783	13.8769497982739	13.0830372829581	13.2539266743289	13.7018277816529	13.3140437490891	13.3694553867966	13.1088791778702	13.646370867046	13.4846443244653	12.9224476160403	13.6950003172933
ASN2	AT5G65010	AT5G65010	-0.283895617778054	0.751552413860972	0.605808227534683	0.491338405921019	0.809366301695992	0.276694479845822	11.4983311444918	13.1216212630944	12.1208236605366	11.6557366782802	12.2965786180072	11.7071600514163	12.327668942768	10.885392440226	11.1363411407142	11.143868449385	10.5856462647753	11.9022388322721
PME3	AT3G14310	AT3G14310	-1.05972562448797	0.139199468612895	1.00083439066489	0.190658215174001	-0.0567227151776095	0.95608238556978	11.8186449689989	13.0150035905474	12.6925504310328	12.4079113808109	12.8374749495026	12.4838075220748	12.8727661358623	12.7302320546524	12.2748703988914	11.6069222201586	12.3391373481646	9.87726236563139
emb2386	AT1G02780	AT1G02780	-0.184066700661753	0.602196329630366	-0.366835983269398	0.279685628290354	-0.911517985936418	0.000746928488060367	12.9397102931911	13.124984557325	13.0710792049291	13.2434672762073	13.6182455637047	13.3347516477216	13.9832596450445	13.9778707859018	13.9134110168258	14.1902492989051	13.362833571391	13.6454760577966
ROC5	AT4G34870	AT4G34870	0.193804682596885	0.647101784931915	0.214620923407735	0.655877158420059	-0.693106934766065	0.0409726420320626	12.3661742904618	12.4899725553401	12.4517975684776	13.5180453396304	13.7801772702787	13.2704585677761	13.1359439673177	13.3733740633935	12.828286787776	13.7560979153712	12.8815485769651	13.1938170164113
FRO7	AT5G49740	AT5G49740	-0.508338331366487	0.296457088226374	1.85755394431677	3.82062082735162e-06	0.685084194742515	0.134978585487831	11.8746057904064	12.5460288601027	11.7847815021886	12.9130674176718	12.5652583325192	12.8211041676727	11.2478406170906	11.1049019455103	11.8216797052147	10.2653842201848	10.9512151335199	11.3414493334872
GAE1	AT4G30440	AT4G30440	0.251541613167445	0.503647062753345	0.40902518724294	0.274321228539928	0.480513340497447	0.151799807909983	12.7104681420107	13.1547634292703	13.2320477368712	13.2531712900288	13.4569874381824	12.9322175941792	12.3973109355672	12.4408637578232	12.830674223318	12.4822696074956	12.8281912389249	13.089486671885
Hsp70-15	AT1G79920	AT1G79920	0.347874870209385	0.49818077672937	-0.417764094955512	0.448252341851579	1.0230165267181	0.0162722788868826	12.2001515633579	13.0908439360286	12.5490549301218	11.3975332881003	11.6769974044959	11.6165013006775	11.9135008791177	11.9033090995387	10.8729772487961	11.8889930009516	12.2856773225764	11.7237403243231
ARF6	AT1G30330	AT1G30330	-0.505569675753996	0.545675029869961	0.0361522576020131	0.978665669355941	0.574364221567995	0.479109416347699	12.4713784497989	12.415021660024	12.7173480335669	11.250256922939	11.5102189486205	11.6984707956414	12.0262397328051	12.2369583975372	11.5554691926432	11.0843779544941	12.4251032657413	9.62621122099781
SPDS3	AT5G53120	AT5G53120	1.855769023103	5.15188452108217e-05	-1.76426548165076	0.000210216080906548	-0.0994068572035467	0.89215922470971	10.8487800044693	10.4590838501438	10.5640142080561	10.7720587211584	10.7869602015748	10.9090113678605	10.6753222207922	10.8706520862135	10.6413810764314	12.6622235848057	11.3120943303353	13.201770273114
GH9A1	AT5G49720	AT5G49720	0.424188582236857	0.264129013524042	0.190412543465037	0.707673668523191	0.468600882564995	0.204754313826639	12.603887938161	13.1959481150295	13.0372550460939	13.318897904633	13.0838202322067	12.9051412753752	12.6474087210032	12.5970257617074	12.2126609324417	12.806541451381	13.3253302039752	12.516210270124
AT3G30390	AT3G30390	AT3G30390	0.924623145803608	0.0484936197526998	-0.593264454694386	0.271853871602024	-0.223917830108566	0.701945715582184	11.9263721341367	11.8848438035617	11.5167405968211	12.3341095663927	12.4069598341209	12.2825775686656	12.2251099530138	11.8879385196918	11.8936133257554	12.800473401793	11.9703989664734	13.5918931443931
PLDALPHA1	AT3G15730	AT3G15730	0.220556564269034	0.482357612134239	-0.690580663667846	0.00933036516141609	-0.0445301208607719	0.909742819385013	13.3916864067086	13.4502558040764	13.2633163298346	12.7036532450221	13.1036598274151	12.9991137192438	13.589973973944	13.5694326853165	13.015446087241	13.841321270031	13.466666318239	13.5723950934123
AT5G05600	AT5G05600	AT5G05600	1.96946288412854	0.0438951274684194	0.374464155584439	0.809462018140434	2.04325825064623	0.0332681144292453	12.5527641137099	11.0990861166473	10.8068810226267	12.7534331859338	11.3125859554252	11.4807180397774	10.605436334468	7.96404035202299	9.2899557783555	11.9215636644905	10.0341092376959	12.1574519077379
AT2G32870	AT2G32870	AT2G32870	-0.337239201601737	0.587877933797537	2.65238920404013	5.34665635955946e-09	0.802798618039959	0.131874871722947	10.8870046769836	11.6916772850131	10.400755702174	12.6761891445651	12.8679763367151	12.1834607380275	10.3831708001837	9.96368031372718	10.4793042547586	10.3368925223096	9.24593572044218	10.0772658607776
CML41	AT3G50770	AT3G50770	-2.66064255867089	0.00339264447515725	3.20623737050309	0.000378046239827509	0.836972315307066	0.440043146249261	12.7235133898468	10.6367718009343	9.35568522266509	11.0273507157423	11.988220936346	10.2471390827719	9.87712651989576	10.7234647548968	11.2399111674077	7.64420196212873	8.38406547647138	8.10002730532227
GH9B13	AT4G02290	AT4G02290	-0.754559940029595	0.564266005826926	-0.456168099763556	0.791626293440005	-1.72044314920165	0.128166301326383	10.8462377289607	9.86688370094403	11.3468113057225	10.7576436177758	11.6505057471516	11.4028813263157	12.5360301005969	12.8303309529349	12.1283700515903	11.708928551763	12.7684183271611	7.4160428349624
ABCF5	AT5G64840	AT5G64840	0.518330457619593	0.350108750162957	-0.211003590432927	0.787652466482198	-0.531011319613644	0.332938824487664	11.9540860178048	12.2898040043775	11.4423162963025	12.8778256138841	12.6657600811186	12.7706767404855	12.3279662048635	12.3058457039307	12.7268360316255	12.8588676397677	12.0372524381603	13.6312943710165
FTSH8	AT1G06430	AT1G06430	1.31667934118807	0.0205121242962776	-0.265493903157261	0.764189463838317	0.438656766755252	0.514566788188089	11.7304104666803	12.201696447381	11.5330788174823	12.525685877644	12.4564085698574	12.4000300320653	11.3769920469262	11.1550997972211	11.6582675355664	12.8265062861401	11.2491811942095	13.3773443597378
AT5G02870	AT5G02870	AT5G02870	-0.408645954313618	0.279173398645933	-0.499057789830685	0.196425388878267	-0.454649206004998	0.214332631133319	12.8535690384953	13.0258392565038	13.0164315278475	12.1131409368049	12.7674395523213	12.5869477830145	13.6488638151942	13.5364773309187	13.0008726138214	13.3333193475251	12.9766083746134	12.6494198940554
AT4G19200	AT4G19200	AT4G19200	0.335362075892316	0.483835938911065	0.69784026102423	0.116072633369561	0.593028409062934	0.169692808858996	12.8851818320358	12.6513938028926	12.2445536611743	13.1249302877777	13.2417377092176	12.7635534627946	11.9568168695171	11.6744475890472	12.3602755776277	12.2476612297274	11.8203907447317	12.8318557162746
RPT2	AT2G30520	AT2G30520	-0.331218305281066	0.535107414891364	0.511897526908564	0.345315422513695	0.128614411479232	0.837969263711766	12.3281912247163	13.3931845392373	12.7082523534638	12.8087677428542	13.1477909949682	12.8080847203673	12.6705650151887	12.7073706435329	12.8647493815839	12.0693862276301	12.9877560842269	11.9686276332526
P40	AT1G72370	AT1G72370	-0.111381566699522	0.811116250215471	-0.423385204290312	0.291729693464713	-0.668423064482004	0.0509291562353238	13.0125184786305	13.1650282916062	13.2024552675328	12.90154409701	13.4564413640546	13.3703554212481	13.9870292366701	13.8903526884275	13.4618284543376	14.1060624593047	13.3135216279638	13.5167381231133
AT1G80130	AT1G80130	AT1G80130	4.13470709990572	1.31276331140793e-07	-0.864404201613524	0.443614161716813	1.67649635026981	0.0659768020030107	8.67901186158836	10.8225964698347	9.36461929484772	11.0259362472223	11.9557458784964	11.3504928377786	6.87457815854295	8.29857290929485	8.89799549254237	13.2021120518867	10.9665428891335	12.0860294113879
UGT74F2	AT2G43820	AT2G43820	1.80184440028557	0.0518049962790538	-0.686405553005695	0.577652726882466	1.6437955834494	0.0766095365018915	11.4278189070258	12.2413114798177	11.1144593576465	11.3200141405085	11.0693004998637	11.0379346176617	10.6113098058591	9.40755526465107	9.82209804451567	10.3207023924921	10.021402109115	13.0751842946211
AT5G20290	AT5G20290	AT5G20290	-0.341878307231927	0.18933228693006	-0.19604187804841	0.541652604508235	-0.935139826676274	2.38929969983494e-05	12.9074545544842	13.024900248735	13.1903205800753	13.3368342310504	13.6521424824786	13.313637382209	14.0230002436513	14.0833815557944	13.8220114997753	13.9201117572911	13.4091748715364	13.5366204549209
AT3G60320	AT3G60320	AT3G60320	-1.01586210919506	0.194596619720696	0.370600155597228	0.735573209777564	0.835756181301362	0.295479925897319	11.5244063884969	12.8024144858859	12.4062299316611	10.5646224643132	11.0534999010666	10.9118778632242	11.6566155796326	11.431616123869	11.4033875348014	9.45201704144832	11.5452272866165	9.27218612847517
AT3G07820	AT3G07820	AT3G07820	-0.0248769036839768	0.994468701206251	0.540254968167282	0.837583728408466	2.25049230982916	0.185767747715362	12.1295124421052	10.3622881421168	12.50306738813	10.0807189775472	10.0108161478882	10.4292214785011	4.52775300517094	5.64197484713705	11.213543620433	10.0790344324105	10.229069167227	6.95615580034701
EFE	AT1G05010	AT1G05010	-0.165367146678508	0.880210459048837	1.14806218186616	0.178328700816061	1.04217338974612	0.198521341966767	11.8095385096994	12.9871512324532	10.9032268239108	12.3760692493639	12.1767156853545	11.6112202179751	11.5039694241578	10.9592404767125	10.7536095413672	10.7575119112829	9.60225341956663	11.7303534277959
GUN1	AT2G31400	AT2G31400	-1.06917017552642	0.000555147659073666	-0.821364773106793	0.0138422183321358	-1.09926725053596	0.000382616271897672	11.5721105292403	12.1618173579784	11.7026112903593	11.0301754991854	11.0757148329265	11.0280606979056	13.148284484307	13.1530314488529	12.3659730148131	12.0649382362542	11.7229063106961	11.7838908733034
AT1G26850	AT1G26850	AT1G26850	0.062662138968123	0.895935268506507	0.0369441320035622	0.952382131202324	0.461374238216457	0.187572951290788	12.8442033584307	13.0885988272539	13.0914031695609	12.4989166782115	12.7288449800852	12.7141183488742	12.6165929553542	12.7158716457664	12.2881974823567	12.4422974563077	13.0854577597737	12.1515511202557
ACT7	AT5G09810	AT5G09810	-0.100228099269976	0.845194103906102	0.166909259270877	0.770720871884305	-0.0449321313343109	0.935451201306123	13.0604644056494	13.3674879229763	13.3013852590183	13.2519618518768	13.4860388914607	13.3339503866657	13.3886767327263	13.5710798515684	12.8206640102355	13.2676240752134	13.5599049720765	12.5910287888547
TCH3	AT2G41100	AT2G41100	-0.0406086337954342	0.96792679897638	1.32858294926268	0.0435214385673436	0.665386753290897	0.347548189562394	12.1801031163089	12.0191625996523	12.1134223810354	13.0270442667109	12.8873505316018	12.1123474442196	11.0808015544435	10.4359306101708	12.2259130121837	11.0080759587063	10.76175853047	12.0749870772858
HCT	AT5G48930	AT5G48930	0.638816599155075	0.315991781334072	-1.77276473903026	0.00132762959623539	-1.21119752626376	0.033775613747493	11.1615441026222	10.5260959654187	10.5901491098957	11.008853563052	10.8540049068	10.7199673096373	12.112974467998	12.0236759321011	11.8446271664168	12.9851511354938	11.0732047301068	13.1095791485075
AT5G07090	AT5G07090	AT5G07090	-0.551620890665045	0.152605436585908	-0.0665353675652717	0.919668062457689	-1.13441112271389	0.000871841402246464	12.2440257646607	12.3587479547961	12.493324779886	12.6589543668447	13.1401605946896	12.813076627596	13.6469589174906	13.5930721116286	13.234518939163	13.4592939188657	12.7720260870632	12.4267506731197
LACS1	AT2G47240	AT2G47240	0.00856959882173104	0.997343869635382	0.237900172711707	0.898074324344149	0.477058515779117	0.725528064019159	12.2812037574357	11.6553276164291	12.5221578071648	11.8230725806061	11.8361657835625	12.2066988053063	11.8590039741428	12.111274967464	10.9540510278042	11.5067238170399	12.7906798142683	7.54967384090728
TUA5	AT5G19780	AT5G19780	-0.906953963183287	0.325985797877146	0.430060832633911	0.728144252738288	0.277819113263325	0.807104496438429	12.0873457499399	12.5666084311627	12.6055411301536	11.4395735963074	11.723580766054	11.8585779006644	12.2324328474701	12.449706631943	11.7011255958245	10.2093264956397	12.4390254093741	9.21297628803589
GPRI1	AT2G20570	AT2G20570	-0.235565463736977	0.751420616789055	1.08607153053298	0.0690766740123525	0.243663990959354	0.740834120873384	11.4763043880387	13.0131107911983	11.7127923833469	12.7521505833873	13.0472978004374	12.7034044788982	12.0709693645021	11.8500329610015	12.0467099510349	12.3641446895748	11.1329022302616	11.4860114032137
AT1G72430	AT1G72430	AT1G72430	-1.94372474433103	0.0322736986714872	2.58273856771401	0.00338071950141925	0.846402483182779	0.40977000174113	11.4651636001379	12.8146008303406	11.9918351083044	11.9388344603416	12.1305671720111	11.8945262407209	11.1368483248408	10.5918507446811	11.9853037711391	6.76339941727593	10.4027530936023	9.19523888035888
AT1G49750	AT1G49750	AT1G49750	-2.65597253996231	3.807024002041e-06	1.9482806430963	0.001815417855762	-1.33271912547419	0.0385635892564937	10.386391228408	12.1292756481315	11.0687225441622	11.8918532984725	12.2619974311219	11.8005998597733	12.3793528242153	12.6794499946143	12.9941113142645	10.1676927804453	10.6147002388904	8.88338531068526
PDCB4	AT1G69295	AT1G69295	1.61167602324307	2.017856247685e-05	-1.9453420990962	3.10450933990202e-07	0.352640720751206	0.467321621346093	11.5767186442973	11.3987851279814	11.5694668493522	10.6191095295838	10.8647450737698	10.9885540538353	11.236484610718	11.235918621775	11.0118085939506	13.332142025185	11.8673018106814	12.7696515742311
HAI1	AT5G59220	AT5G59220	4.23555002936627	2.241034714905e-05	-5.00167416549307	7.48189517950998e-07	-0.639653014253397	0.639477279124793	7.92754985135262	5.97240163512958	7.210109417266	7.211379208122	6.99333273461425	7.14642617829337	8.09304945686117	7.86835464847796	7.60387755550312	12.7317289209094	7.50346346761291	12.5539802277319
AT1G61565	AT1G61565	AT1G61565	-0.276295187820375	0.90021536968519	1.67557389471809	0.358959419892282	2.13840269437554	0.179428536606175	12.2430597703188	10.6611501535088	12.4092553955687	11.206599118925	11.2721984274621	11.1683127351175	4.97916087703868	6.46584252015055	11.3408112603539	9.84626458695313	10.2101570655157	7.10471087602932
FAD6	AT4G30950	AT4G30950	-0.283543484096586	0.587140791400171	-0.417233068584405	0.440412767932635	-1.20406471420211	0.00323696775618574	11.5847475973545	12.3935995924139	12.2815820869839	12.464871700985	12.7055963762551	12.7098011668408	13.2565603787189	13.2362008232255	13.4883270068996	13.6603048486887	12.6289999861359	12.5820382816126
VGDH2	AT3G62170	AT3G62170	0.38203600755906	0.860391531270975	0.0705492810117267	0.981990810822037	2.47627389306394	0.120258050591561	12.1370720768149	10.1909279226237	12.384213324827	9.14325718888979	9.39712487271691	10.530611030338	4.97916087703868	6.28001711768511	10.8771829848205	9.78070480321615	10.6348622537374	6.90718860829669
AT2G43030	AT2G43030	AT2G43030	-0.889662062142849	0.11732727949349	0.216255303903312	0.803727719901757	-1.50123265260781	0.00365463144563354	11.0598862166301	11.8968694163549	11.6990838430112	12.3559457483725	12.6457809979412	12.2287066142277	13.1925420166099	13.2206243571794	12.8378129160795	12.902806369025	12.0956998017323	11.0550573639464
AT1G04430	AT1G04430	AT1G04430	0.11372868026028	0.918752150251957	0.298587338285901	0.803787827950253	1.2071716758723	0.120779667875407	12.0341697683095	12.4384828574095	12.5640640235935	11.5216546786754	11.6049139590642	11.5782192837782	11.2671910595995	11.1871796553792	11.0041373301845	10.6209428396174	12.3490872717719	9.27218612847517
VGDH1	AT2G47030	AT2G47030	-0.223849908568712	0.921728374059678	0.123253662368139	0.967093255264954	2.00057146311876	0.222657387748131	12.0846521074291	10.3281855694554	12.4062299316611	9.52803072058588	9.62996391382576	10.0439467805166	5.39690698517838	5.67251281257236	11.387553902187	10.0433032668235	10.1577041785919	7.47603479176203
SULTR3;1	AT3G51895	AT3G51895	1.21354926716521	0.023464749363086	-1.74193009902208	0.000723397903189648	-0.292078835275886	0.663077705387375	11.315134875206	10.9619051123014	10.9638629132977	10.7829856622841	10.8229917086993	10.9514220197417	11.6847412259072	11.4153443921192	10.9524574642974	12.7230292142076	11.2665152995815	13.1867816973612
GAUT4	AT5G47780	AT5G47780	-0.108690613229613	0.835022397084402	0.318174040291306	0.517932684206798	0.909438727833127	0.0127847883934775	12.4259201542138	12.8677639526557	12.6665968741855	11.8177691656248	12.0221967356307	12.0450727902691	11.7659707093575	11.830700043491	11.6665528789196	11.3757249310894	12.2282258510172	11.0815058043003
FER	AT3G51550	AT3G51550	-0.144474138420544	0.811723488340818	0.107436270844574	0.888624493631364	0.704974726545709	0.125644232313528	12.4261329590555	12.783662218905	12.7524874016641	11.9459572077149	11.9359040631346	11.8817901294029	12.205829929388	12.038405913577	11.5549442236503	11.2171278439448	12.4901839239786	11.3812133348828
ACT2	AT3G18780	AT3G18780	-0.650917340985639	0.0261058923486971	0.194210352778573	0.638161677297194	-0.379679483208573	0.229104323675286	12.8322093864573	13.2735010419818	13.2264226701114	12.9645513293354	13.1657739511151	13.0021431130189	13.4160585922855	13.6337738744249	13.45058331688	12.7926688689401	13.2233309677679	12.4332506996772
ACX1	AT4G16760	AT4G16760	1.41906148486324	0.0270679847192677	-1.97925997942479	0.00139055575410712	-0.0314116827000115	0.977008020837617	11.4384069895693	10.7296034280615	10.6687162362457	10.5568077847374	10.2887101419232	10.5268763397832	11.5464843614409	10.7692187537188	10.5495010699891	12.5264677382336	10.8965959904779	13.1111002013542
AT3G56360	AT3G56360	AT3G56360	1.23611547924881	0.159421327063729	0.262419896391896	0.849409094279674	0.565901605576768	0.565622309125536	10.7468350785775	11.876539350188	11.3208809725883	12.5639564755796	12.603987306774	11.5737012343794	11.3509004711567	9.99422294243096	10.8145275945066	11.8636076206765	9.99953976030676	12.9714474902531
AT3G13120	AT3G13120	AT3G13120	-1.04797483643226	0.0521286842578908	-0.0103552886160947	0.99303677510237	-1.67998992884878	0.000693057902097301	10.8398623711716	11.3856781135395	11.5413760624134	11.7559760553841	12.0492474215989	11.8992283061189	13.1731497260863	12.9988976225468	12.6768062025828	12.6536318149812	11.7011598095603	10.8354557196722
BRI1	AT4G39400	AT4G39400	-0.676540086628507	0.391589974562815	0.0434320873923754	0.973964156315746	0.631759829783384	0.425232316496072	11.855139009848	12.622096054394	12.5517954961086	10.816915247993	11.2120050719619	11.2845650080978	11.7937844346132	11.8239143593652	11.6271413183822	10.4688571920322	12.0853586215234	9.47060227136397
APL3	AT4G39210	AT4G39210	3.07274146062273	1.60051169072126e-12	-0.230844491661377	0.771916337620053	1.43901572503683	0.00324090416451751	10.4243834463571	11.0750948526633	10.5992613090157	12.0702126021197	12.2332767743625	12.0719117925152	8.96808786247733	9.43675859428883	9.42708002948578	12.5764717331421	11.1329022302616	12.8522105020569
HR4	AT3G50480	AT3G50480	0.690844223429745	0.501797572978724	1.75502780975971	0.053938731184013	2.93339231676722	0.000295075694360684	12.2011467094725	12.4824678857856	11.0067256014778	11.9267581898542	11.3495227223852	11.2339228172665	9.04242770847293	8.32764637696527	9.63806678400522	8.70232022970009	8.14727470872587	10.9281120668886
AT1G78020	AT1G78020	AT1G78020	0.0168225914971521	0.978961949293498	1.23119282973532	0.000505738721354637	-0.425322828393194	0.297018185281031	10.8651964868914	11.7420663555173	10.8386481012421	12.9435410471556	13.0202101885846	12.6667523087084	11.3027124900378	11.7860116272506	11.7737578034598	11.7583507684415	11.4040506202546	11.7719742525594
SCO1	AT1G62750	AT1G62750	-0.609819744155301	0.221903678553165	-0.232951868860302	0.736340954437064	-1.62152184182012	0.000125161490843538	11.0854412522031	11.8744557462	11.429601190489	12.213788281104	12.4737816217614	12.1210436734959	13.0773882018643	13.0860199309262	13.1926103105285	13.1858171981128	12.1536191062776	11.8248405658048
CSP41A	AT3G63140	AT3G63140	-0.98636498054457	0.0122674627041708	-0.123749074024778	0.854917712191564	-2.10640170389545	3.43202886987453e-09	10.6163969432223	10.8369344804343	10.9626866022623	11.6684841868648	11.8449544130952	11.8977831483404	12.6313607162928	12.8792211950653	13.1848271705714	12.5238183359152	11.6806977012775	11.3111842698218
IQD14	AT2G43680	AT2G43680	0.0358532073265601	0.949390867281416	-1.6463828406969	6.73194745062132e-07	-0.366822588177162	0.369082790180101	12.2743645700466	12.3884982249022	12.0993080006626	10.7482388557723	11.1177633656348	11.1508266518462	12.8364532715522	12.6497797109969	12.3488127553864	12.4928447688763	12.1363388362884	13.1623734811011
BOR1	AT2G47160	AT2G47160	1.89379704889915	0.00011302142902587	-1.77866221339425	0.000505738721354637	0.270393213783117	0.690245156096015	10.2545572660135	10.7226707980045	10.9561996913015	10.4957866895067	10.3825279963881	10.6624081411238	10.2350753992376	10.5585153761763	10.3985110655224	11.4520311929974	11.6975698734042	13.1265574458208
EMB3136	AT5G13510	AT5G13510	-0.900540704307099	0.0410608650787713	-0.217219641119188	0.741591067100899	-1.36576463434439	0.000823989948223321	11.3451548872116	12.0122302227398	11.88256522248	11.7288473067876	12.1948350190634	12.1014029212189	13.233738118146	13.1710228209089	13.0024136146646	12.8393486639274	12.0470028578339	11.5230470132951
AT3G50370	AT3G50370	AT3G50370	-0.309239348976713	0.43359542258804	-0.968980675414838	0.00388120528149711	0.283245132084026	0.477212422353781	12.5212368436496	12.5464651531125	12.5521865808997	10.7838227782319	11.0109947850166	11.1257376271439	12.4504279768318	12.3572719294176	11.9068390935515	11.3612868723646	12.3523887217933	11.9626488756043
KTI1	AT1G73260	AT1G73260	3.43952958255951	NA	-5.94417196720462	NA	-0.792719061111796	NA	8.39579502386222	5.15602108623235	5.53371475643713	6.35268051368769	5.2496004469209	4.03816030994664	9.44452728191394	2.84894962983594	3.6735765436513	6.46258188931479	4.93848044982403	12.8802331913289
TBL26	AT4G01080	AT4G01080	2.51170473759113	1.53997370492374e-05	0.313588216969232	0.749402584251052	0.707922758462578	0.323119970293648	10.462231150044	9.73376448170073	10.088763789007	12.7192717147517	11.5290386145192	12.2295684935124	8.56598784691166	9.49771945533521	9.89857011127516	12.6976560099977	11.1150715116567	11.4565339048006
SESA2	AT4G27150	AT4G27150	12.7407422023668	NA	-10.316322712902	NA	0.595188198658318	NA	2.26655686208889	2	2.26721805357691	2.32845698751354	2	3.13427517431232	2	2	2.34908844492166	2.92756357059492	2.75667299048006	12.8596695770817
PG2	AT1G70370	AT1G70370	-0.628944719120814	0.327642677669712	0.532170265452778	0.469047721133403	-1.13881312905091	0.0493845609332694	11.5543084636248	11.3793246051271	12.1038503147504	12.6896515900914	12.9314391601532	12.6236911963408	12.8662314178337	13.0712334253345	12.5730361605495	12.3227438618251	12.8658186389963	10.7736234358337
CSD2	AT2G28190	AT2G28190	-1.85972312953892	0.115205145010259	0.222173580205817	0.912821337395126	-3.54343630511779	0.000785275573927555	8.64723491709238	7.73417537499063	9.77165696881315	9.91180034281083	10.2984931539033	11.6972251901054	12.5670855950147	12.5101340719254	12.3773008299298	11.0206589562631	6.54205589468823	11.3350998427501
UPL2	AT1G70320	AT1G70320	-0.312969513481023	0.708489056987396	-0.824347793659895	0.280659207674323	0.503635408663289	0.507556606351621	12.3370457251787	11.9148909162617	12.4053643467717	10.6878043338638	10.2247337235791	10.812607247812	11.7628957946516	12.1039414238851	11.1832924413495	10.1692005735013	12.3566946343655	10.8280756072997
AGP21	AT1G55330	AT1G55330	-0.310846954875574	NA	1.54584752034543	NA	0.19708326113079	NA	11.2396561856802	11.3223770579891	11.8277335958435	12.7769579431162	12.7599355681989	11.8608047498137	11.0522997974293	11.5442689189956	11.2320513800762	9.79249278530849	12.2265661022917	8.57395223910709
AT1G55335	AT1G55335	AT1G55335	-0.310657134541618	NA	1.54590517487285	NA	0.197355857865732	NA	11.2396561856802	11.3223770579891	11.8274105138341	12.7767477116128	12.7599355681989	11.8604338469026	11.0515799889075	11.5437527941665	11.2320513800762	9.79249278530849	12.2262892917674	8.57395223910709
DFL2	AT4G03400	AT4G03400	1.03615499734317	0.0518603760603203	0.397483591256573	0.573789108828148	2.10253565718807	9.30541755803023e-06	12.0016970642885	12.7224259752414	12.0186851473816	11.7967731296325	11.4527882075942	11.5903478113064	10.3911586839107	9.77075837295274	10.3302066350105	10.7281471966427	11.9730410538663	10.5071462900846
COL5	AT5G57660	AT5G57660	-0.873984404321196	0.0348457469501611	0.578860213936939	0.218199765642096	0.263636574456646	0.595414788288502	12.1730198172996	13.1527589744772	12.1855280273806	11.907684288561	12.1760524931202	11.9707317598947	12.5246636808579	12.0824253433496	12.3120045980348	11.2861515823838	11.1102791978476	11.8351034629911
EMB3126	AT3G63490	AT3G63490	-0.448438103622481	0.371253184937978	-0.589901361506665	0.251828393784663	-1.17405743281663	0.00585169365106502	11.5950053120612	12.1140504802037	12.1464331551022	11.863229101733	12.1843205642903	12.2492509223747	13.2302436682327	13.2089527175879	12.9871236177113	13.3503665038956	12.4291978307919	11.957397060316
APR3	AT4G21990	AT4G21990	1.86768643024689	8.76971653372182e-06	0.576850528201763	0.299013203292556	1.21299193836466	0.00727782250333557	11.438828900827	11.6238382848533	10.9889243525137	12.6958913302211	12.6910475083811	12.4086808589157	10.4847817791883	10.1200378248511	9.80806824972536	12.1095983250143	11.083021731264	12.5369802698795
ERD6	AT1G08930	AT1G08930	-0.644986445954204	0.455947354584422	2.85367067018078	3.73220562243491e-05	1.71581009808081	0.0185140171528658	11.440515313074	12.2603195144381	11.5924651237685	12.3909797849203	12.4260509568038	12.0638801717894	10.2107800589804	9.24688886011576	10.5463353034688	7.41938707711679	10.1437012905547	9.65058921239856
PER64	AT5G42180	AT5G42180	3.63811819270805	0.0111050940224637	-0.15955525519967	0.953650986407487	0.846541085469514	0.637868801116368	8.6588713132423	9.17117225454884	8.63937951900175	12.627589751185	10.7668405557073	8.70727831107521	3.86717781757423	9.47840438384269	5.47624632395915	11.4175576869669	12.2599446249357	10.8452375072977
AT5G08670	AT5G08670	AT5G08670	-0.131212972052835	0.736204415410261	-0.811637457766723	0.00561422103868901	-0.44671303664527	0.154329654054579	12.7501054564863	12.8981651585689	12.8601692121488	12.1211118106771	12.5466517312385	12.3259378953821	13.4587622083102	13.4556527000288	12.8590194696628	13.4532729196556	13.052891815115	12.8936502908323
AT2G34480	AT2G34480	AT2G34480	-0.244955430124834	0.47102797191751	-0.61191001459729	0.0426079979149354	-1.02268296072742	0.000138205834477038	12.4152396902743	12.4744654968301	12.4880199336713	12.314836569714	12.8334851115744	12.6796341961935	13.4880530332629	13.5068616998917	13.4497363875709	13.5497594389215	12.744455450379	13.3034314559294
DRH1	AT3G01540	AT3G01540	0.431839333569406	0.0769580416725274	-0.988888737797178	5.30894361544752e-06	0.672451148893771	0.00270482744730813	12.5471006796322	12.8198437635984	12.5816030480468	11.3502806460735	11.4533356659669	11.4724897660896	12.1823485569302	11.8020694920233	11.9377727355872	12.1631685674791	12.3416951598487	12.6875275454007
PSAE-2	AT2G20260	AT2G20260	-1.24833225536156	0.000392655072042154	0.949304443661056	0.0123897525303835	-1.8824390745805	2.41719204672809e-08	10.7151402687199	11.0196097659349	10.9860325003385	12.5727017115175	12.5953324851967	12.2971762906144	12.6180522435552	12.6064474861044	13.0992044828399	12.0782412796113	11.3598148175581	10.9808298146297
CYP91A2	AT4G37430	AT4G37430	1.80125406995339	0.000308375767026025	-1.33629328303204	0.013304094810424	1.60519718630317	0.00163854726206854	12.3295569977686	11.7621150228015	11.467829812988	10.8177329116987	10.9314940730681	10.4966455776498	10.4890413642487	10.4381539991341	9.88860502082007	11.5720119601283	11.3527312367188	12.8646877487254
AT3G21670	AT3G21670	AT3G21670	1.73021948902642	3.50136149017814e-07	0.144385873283416	0.817319055279183	1.5663094913139	8.4349761549202e-06	11.9954007349181	12.6461110029175	12.0563926581388	12.8038241173007	12.5368702913159	12.336110611811	10.9586518265449	10.521248924696	10.5787179775187	12.8443122109137	11.8884490967978	12.3938038604695
ADF3	AT5G59880	AT5G59880	0.0628499701511648	0.87656927573477	0.75512086996794	0.00630738917226676	-0.00850852395522035	0.986920214504145	12.2861361110154	12.7728894434075	12.3544747419598	13.3667535271815	13.4993544176459	13.0365314706634	12.3981605332527	12.4414180282361	12.6374296471808	12.6973947859218	12.2287786765393	12.7017306069566
LRR XI-23	AT1G09970	AT1G09970	0.980803589669439	0.0514648488474378	0.0774198586784744	0.930687345864451	1.70494590066716	0.000186794985615905	12.4781676854375	12.6677288335189	12.0403129972053	12.0298540011323	11.5532449580101	11.6918151041184	11.096938653292	9.93247707040029	10.8755021613888	11.6196609616835	11.0160633207605	12.2076056624419
DiT1	AT5G12860	AT5G12860	-0.753244155716548	0.0172585142512363	-0.311398877590061	0.440629721811804	-0.443855258901111	0.192507006105566	12.1886577715961	12.9525089727569	12.6723648397925	11.8099827821591	12.2265669389135	11.9861136019695	13.2830190294558	12.9531834783059	12.9851765693401	12.4673329306158	12.4774470623564	11.9900952666825
SQE6	AT5G24160	AT5G24160	2.56714781556992	0.0284092598667668	-2.18050415523774	0.0803757572308236	0.381137011900301	0.813980864618768	10.0027770317238	9.18468869185232	9.08435144583022	9.48338123425057	9.78588246893046	9.13039145669328	10.171566025491	8.03626708094412	7.89684556801675	10.6739482720367	8.07040255939643	12.9369855013473
AT2G41840	AT2G41840	AT2G41840	-0.251511883159171	0.515333650679676	-0.319519927443193	0.437997756675248	-0.752888366914693	0.0187858704692529	12.8046481314707	13.0292770655032	13.1029277302278	12.8788053846672	13.4193753708575	13.1499844792478	13.9004353972488	13.7966392374352	13.4818514276152	13.8861333108096	13.0718109474201	13.3801506522204
RPS5A	AT3G11940	AT3G11940	-0.631096025193891	0.0607468804682164	-0.6541465960592	0.0572242684994765	-1.02546998862842	0.00085563634416514	12.0816832802609	12.0440941046176	12.2616331120712	11.5014408297334	12.125767052703	11.9228667514759	13.350267190578	13.2214313921006	12.8551868462366	12.8921177120369	12.155946339054	12.4343311959062
RPL4	AT1G07320	AT1G07320	-0.903555436071617	0.12749877923724	-0.594493211455153	0.392928276903642	-1.89331013154518	0.000296404882144724	10.3837640501363	11.0666027588449	11.0571959152652	11.0038327721802	11.4938140455861	11.2521332736691	12.8768353546946	12.8586189930067	12.5178069220445	12.6300109288095	11.6372168899095	10.6516475688019
BGAL1	AT3G13750	AT3G13750	-1.34411933520303	0.0448280066526304	0.680110030438942	0.407036879998716	-0.426472141011259	0.592522141276441	11.8209126306729	12.5536450037324	12.3350606740123	12.1956602435503	11.977984334572	11.9021142860388	12.9742459381858	12.6664701827759	12.3808596345654	10.184192462397	12.3597263829642	10.4696948591521
PSB27	AT1G03600	AT1G03600	-0.807496488282763	0.103033641808011	-0.508023641666897	0.383737058471513	-1.9088689340243	9.31316663601996e-06	10.6186331858561	11.2914766833456	10.8495079026301	11.3732663802213	11.7620936124604	11.4539256767908	12.684793177085	12.7569733457287	13.0876363304088	12.7484682824832	11.3476501571672	11.6484568031266
AT3G51730	AT3G51730	AT3G51730	1.39084072591145	0.0259800932492442	-0.724531887294391	0.337696292819404	-0.242439251860318	0.771698093678649	11.0316344061809	10.8404968281689	10.5231043541113	11.6684841868648	11.7944290661937	11.6959785081992	10.9708860593538	10.659158088015	11.4305419268632	12.5550061776429	10.7363237151829	13.1355536389991
AT2G33850	AT2G33850	AT2G33850	-0.984261307016774	0.450153468641406	0.0793188979577198	0.971419059719041	-3.124339269824	0.00363670520433964	8.3281720600976	8.14242118811329	9.80748026543943	10.2453493551973	11.5486410324257	11.4160651255296	12.9474106604392	11.438295938124	11.1764829364821	11.6069222201586	11.6887566822491	7.23938715198321
CRA1	AT5G44120	AT5G44120	11.105329026732	NA	-10.792089738898	NA	-0.8698885036125	NA	2	2.53825034719186	2	2	2.6153587628954	2.56367848754883	2	2.34148828623795	2.62994977808832	2.67931033196123	2.29849791075663	12.8070447225116
AT3G09630	AT3G09630	AT3G09630	-0.383109955726999	0.332547783943305	-0.746103364797672	0.041731269353711	-0.356974117558003	0.36897204733359	12.5009745814218	12.842582386126	12.6209092034176	11.5612520581161	12.1783723333907	11.8652481629106	13.2551542851443	13.1943935397248	12.4878668083845	12.9436854495504	12.4970841975423	12.4076232514904
emb2726	AT4G29060	AT4G29060	-0.887086745009534	0.0162463386917104	-0.392988401121163	0.395849056473114	-1.37737860201748	5.81108875336766e-05	11.269374592117	11.6512767185111	11.7907596467112	11.7413985392472	11.6186457959397	11.6893112822536	13.1036682409865	13.1022346248972	12.6344512572862	12.2618634551174	12.4020054545521	11.3631713863039
UXS3	AT5G59290	AT5G59290	0.957494517497417	0.166389285468993	-0.167974355500229	0.880440596961505	0.0281769985777263	0.980424141249969	11.1331480241528	11.1777952694713	11.2803821248061	12.7025469535277	11.5674750412379	11.1300521239432	11.1395604436861	11.5328713000305	10.7268264025601	11.8396625151218	12.8946722685768	11.0592658035821
AT5G58330	AT5G58330	AT5G58330	0.680326959616513	0.0831123973084693	-0.482841130691397	0.277709560051534	-0.54900140037049	0.170591760807146	11.9675996471736	12.2761896770125	11.742911545059	12.7399086486422	12.8073857516399	12.7257717071149	12.6423979299911	12.6155625247058	12.4136585362836	13.6503527078477	12.4532876288103	13.3683273641955
PAL1	AT2G37040	AT2G37040	1.59707050862357	0.0117385748277777	-1.30149192640627	0.0541607580383594	-0.325812943127877	0.690787214535076	11.0670000371105	9.94838112971038	10.7514222670788	11.6905248375365	10.8819274274183	11.1508266518462	11.4093780754368	11.1598227718926	10.0729656810905	13.1854447131176	11.4526607789411	12.6136206995435
XTH7	AT4G37800	AT4G37800	-0.318904736874199	0.715375677412514	1.781320295982	0.00788344658620193	0.0990424013587777	0.921420834928379	10.4037845421171	11.5272357797505	11.3102844397749	12.4342754283781	12.9801210905986	11.958307104707	10.2564718705032	10.8398711072642	11.7039696037816	10.3726693796225	11.4937187818803	9.84024179280481
CESA6	AT5G64740	AT5G64740	-0.0754935163712637	0.934942216860012	-0.254277214787211	0.793693708071701	0.34324131611875	0.649523618375801	12.0430771639802	12.3019996902004	12.5958997036284	11.7244938524963	11.6547962792494	11.5948141088217	12.0584839061908	12.1473937234902	11.7260557973862	11.4965505734296	12.8173890789067	10.5122718275567
NHL3	AT5G06320	AT5G06320	0.389572655954038	0.728925352463589	-0.235243043948762	0.873219920781038	0.169104016017255	0.89291341299968	12.4908374564205	10.6186288393706	10.7218298054313	11.5873788115981	11.6004722513892	11.4216068214734	11.8511660820732	10.7415808313585	11.3523375804888	10.8067781100326	10.4037326194821	12.8451189477982
RD19	AT4G39090	AT4G39090	0.397571270524347	0.330929636449689	-0.290469512706928	0.551952499238672	0.224460191999201	0.613306016099301	13.0337609750756	12.8823535564217	12.6414549235261	12.6317803112479	12.8003024022098	12.794170146957	12.9427597871082	12.3224903523196	12.5782120759502	12.7031308178007	12.6592543086881	13.5547428654744
AT5G45950	AT5G45950	AT5G45950	0.984972686142692	0.358085707348013	0.435363088841567	0.7681302243762	0.339983264339345	0.792872240778956	11.1232071237981	10.3965714767739	11.7714073746933	11.3815851284323	12.7832026573506	12.3522919753766	11.0962407808517	11.0716332803156	10.287868543983	12.5431352365813	12.1918300527221	8.67613632278419
CCL	AT3G26740	AT3G26740	-1.48957213152862	2.10761418984651e-05	0.895271951679145	0.0233146602821555	0.162300303520672	0.749597310509246	12.4894125577828	12.7374073214615	11.5135309639149	11.7314530875641	11.4609783497916	11.5319234320779	12.324990824066	12.0827806655652	12.0984216625394	10.4101331544842	10.8670711558666	10.7416842623733
c-NAD-MDH1	AT1G04410	AT1G04410	0.342685076003517	0.304368637254805	-0.330234151541179	0.368646092446999	-0.577981850672844	0.057505854683132	12.6545339408611	12.9095720446687	12.6747015045557	13.2807121544296	13.4912465751495	13.2385610430161	13.3757951553922	13.3787376553297	13.2262999805221	13.8902532310729	13.0776534753092	13.9020842281073
SVR3	AT5G13650	AT5G13650	0.381214018703575	0.476134252108266	-0.170211373345785	0.8185899518089	-0.157437173371579	0.802300619666191	12.3881873960676	13.2997470125794	12.6179233821045	13.084056636148	13.3260582313651	13.1510463235843	13.0876066594703	12.7865037309621	13.0471480913607	13.969516316548	12.6676375168988	13.1378768569998
AT1G01300	AT1G01300	AT1G01300	-0.740821861208134	0.443177785457635	0.370250375835157	0.778087766828044	0.0358105132519694	0.980611136218398	12.2416095649594	12.2819652715205	12.5020555973816	11.4240859295322	12.1747251933622	12.1098531488399	12.3039895479583	12.628276281159	11.9117676640226	11.353350238227	12.5606023415288	8.86747405135019
TLL1	AT1G45201	AT1G45201	0.419027011792468	0.80926339367569	-0.719620580395155	0.696896596925631	-3.58097975426971	0.00301597003343558	5.34084799406794	6.35367905262998	9.28967285254562	11.4506859129559	11.5060032506576	10.509949548849	11.8798343740508	11.4723240612505	11.1115659790951	13.080381324383	8.80470007356346	11.3901503981983
emb1473	AT1G78630	AT1G78630	-0.709945852776838	0.151141241349436	-0.289722953631636	0.664339099964326	-1.82438613995932	1.78522864638638e-05	10.7583743777879	11.0641672366893	11.3427479003388	11.7758878185682	12.0284561097484	11.8792293592143	12.9914249561853	12.915380127043	12.7765404593761	12.8742024399573	11.9667581776485	11.2796696394939
AT5G61590	AT5G61590	AT5G61590	-1.55553043247307	0.102340606986726	2.77727327518708	0.00161089860390725	1.23026826496556	0.20665601138011	11.1190009020361	12.6469250015382	11.4406274097227	12.1211118106771	11.9248933513155	11.5541107593941	10.7499872740901	10.3416892549484	10.8560306164587	7.18907609578276	10.3427301008912	7.78470384901196
RPL15	AT3G25920	AT3G25920	-0.607202235267114	0.290197764416919	-0.316151973091148	0.671033047731399	-1.99623948831973	2.52556849194034e-05	10.5111980909235	10.6530697208189	11.1644293608678	11.8895219279019	11.9014134105027	11.834986083272	12.82512607357	12.8546710947092	12.710901357087	12.8765117406313	12.1333893531771	10.9800901080359
PGDH	AT1G17745	AT1G17745	1.6939462945497	0.00229085618185348	-1.24775997393159	0.0383449883721323	0.497629913141551	0.460133680143977	11.8325189190416	11.5643315757174	10.6708787499157	11.6525321237213	11.2338376536422	11.2212684439124	10.8560290122864	11.4209760892294	10.3338833769936	13.0450945717705	11.5425616757005	12.8885349464784
GASA1	AT1G75750	AT1G75750	-2.51474075704785	0.000834408595304287	1.14505676140171	0.210636840188838	0.884013748939863	0.318644478657323	11.6320050042329	11.6686154477928	12.3007935820469	9.38309614392998	9.79627707176447	9.74604905047164	12.0055755566721	9.28937967873602	10.53679610862	7.76079586926363	9.32458771194784	7.90805224053301
AT3G63460	AT3G63460	AT3G63460	-0.301795642288923	0.437874464029521	-0.687271060882635	0.0512307250524424	0.315427683899671	0.410939899432675	12.4981433588697	12.6129603416627	12.4607825574941	11.100399820295	11.3137923433799	11.2447629763311	12.4466003097582	12.3227912118619	11.7773626809137	11.6152428413582	12.3660221370268	11.6059362227029
ACO1 AT4G35830	AT4G35830	AT4G35830	0.107576762213171	0.785135546872313	-0.595499056654836	0.05002896420898	0.194655479388969	0.577199939138999	12.8719637353863	13.0951745976857	12.6678605886502	12.2551210808133	12.1780411559349	12.1858310660681	12.8000601272129	12.7103631935207	12.5626282859681	12.4085455340209	12.6635542322619	13.2131464816014
SMT2	AT1G20330	AT1G20330	-0.389091693857522	0.485934076935297	0.0106987280571885	0.991870891524285	0.633863384984256	0.213208825153182	12.0833033978451	12.8109738808968	12.430257833091	11.199088036126	11.6675918432354	11.4778192988747	11.9827243682934	12.0420650292976	11.4115296590917	11.3593068033371	12.0325107303615	10.6225554722381
emb1138	AT5G26742	AT5G26742	-0.241530979574067	0.667669803449362	0.0647747435260745	0.936557970266093	-0.264089870829952	0.627801497430119	12.4021015316906	13.3323714192214	13.0497725858729	13.0411161719208	13.0954410741034	13.0591715569844	13.5563711868174	13.3440313286246	12.692881225037	13.4747709548694	12.8899614806475	12.4547083513389
ABCB19	AT3G28860	AT3G28860	-1.06329824104777	0.325663763205177	-0.152540482455872	0.930519215011483	-0.572855030652514	0.629638068539461	11.7379729899522	11.5197007709205	12.136296013198	10.832372163166	11.369383927304	11.279580039009	12.3904960820545	12.6733286349952	12.0489486241768	10.7645112910244	12.4906449704071	7.87022728621042
PHT2;1	AT3G26570	AT3G26570	-0.744434988593177	0.0149849860857913	-0.302296620551359	0.4400877109414	-0.912388945913565	0.00188532716678029	11.9789585284161	12.7351126006088	12.3289112775869	11.993046839711	12.449290570487	12.2611013730222	13.371475609446	13.3382392999653	13.1591516598299	12.8190818274868	12.318509941312	12.4613489407018
PRP2	AT2G21140	AT2G21140	-0.383088547893493	0.785140019329947	-0.901411250965691	0.50511632487331	-0.938639021979523	0.428531114520543	11.4158672632402	10.5393081741368	11.2570617905869	10.9271035002828	11.0828085808021	10.1460772512337	12.7558921631757	12.1994395351488	10.1666567879244	11.9764201631722	12.4076315768968	8.37223674855079
HMG1	AT1G76490	AT1G76490	-0.1024663695048	0.741380245209061	-1.05903000335099	1.02805080606974e-06	-0.43919106999276	0.0691586210671402	12.5552956954496	12.5346386814004	12.7504439032728	11.6856061649429	12.0291907244572	11.9485689599296	13.050800656755	13.1711899108093	12.9356262377824	13.2078087271141	12.9557218491322	12.6414889554318
LDOX	AT4G22880	AT4G22880	5.92602977738881	1.60912597894579e-07	-3.26365231034063	0.0109013167322161	2.75279996830115	0.032390273233801	9.55227560368878	7.65869771970398	8.53877372613224	8.74629374183592	9.26615344557858	7.64380953812081	7.03466417366278	5.86989254554415	4.09931767166573	12.8072679051948	7.44376249706134	12.1400078130157
FD1	AT1G10960	AT1G10960	-0.275951561484341	0.71472466068741	-0.129649380366531	0.900266969409493	-0.177996780796639	0.828144267926297	11.8111688846141	13.263186042239	12.0310835915564	11.9795921965166	12.6208990810758	12.1996786392653	12.6383287897623	12.6955703271117	12.7547623283629	12.9423633569549	11.4398255423602	12.5033973031488
ATM2	AT5G54280	AT5G54280	-1.3820925886814	0.00191036270133076	0.640929090965104	0.237194213339874	-1.99732385953366	2.63924079179254e-06	10.4029198387415	10.7682712367301	10.4661350063432	11.7589591106168	12.0690291046064	11.55043648649	11.8753669122464	12.2458703470597	13.1932851251334	11.5588435032416	10.7277448095028	11.0993267167846
emb2394	AT1G05190	AT1G05190	-0.601591105422062	0.229795491519075	-0.19938774018879	0.783144066882192	-1.89590249167726	5.4305229981245e-06	10.6363994263057	11.1291075047114	11.0807000908987	12.1027796122165	12.099077059526	11.9697004491023	12.7539023228872	12.7165587258201	13.078168423071	12.9726849894014	11.8601832651769	11.5199967678016
ABA1	AT5G67030	AT5G67030	0.451001682007688	0.506468290143142	-0.287260691727012	0.741086054726336	-0.782618014953947	0.203491460619995	11.6156777307236	11.8955001231021	10.8716121735959	12.5605411825542	12.4224206621527	12.4139982178914	12.0613472664009	12.1938581782966	12.5997503930573	13.0129172179354	11.3613282133289	13.2632576554966
AGP17	AT2G23130	AT2G23130	-0.83209345563119	0.44561775296406	0.429810805685073	0.769800894882498	1.31958098433587	0.18816662891353	11.1378330703007	12.5153786198564	12.0695657551736	10.1459796141316	10.4433171210918	10.2807912040582	10.8942693257677	10.0750266265907	10.9627843016881	7.96903165436934	11.1487636028707	8.12700834920641
BSMT1	AT3G11480	AT3G11480	4.12107614638767	0.0012382379327135	0.720430644147781	0.718716567726978	2.52599276549681	0.0664189390716837	10.6349272340927	7.00910113390283	7.16172324420822	12.736669746898	8.99249076261936	10.8822227474494	6.05521956217168	6.28001711768511	7.56269088160472	11.1854404572018	8.88264787645036	11.451739763197
AT4G01310	AT4G01310	AT4G01310	-0.70812726800668	0.243940524289574	-0.22445149467812	0.800468043858163	-2.16524538533897	1.90869789614616e-05	10.1168550703093	10.4984011914958	10.87848986133	11.7117940337472	11.8230934492531	11.7478343067663	12.7459154027284	12.820137803825	12.4944523973924	12.7786615951286	11.7221212453747	10.7846795286261
AT1G70780	AT1G70780	AT1G70780	0.543891220753442	0.0675802072207881	0.152159816665597	0.72338326822152	1.55119745411069	1.15195873698746e-09	12.1435573605501	12.6554443725275	12.3156121606569	11.4448758517189	11.4139404826507	11.720300997912	11.0651953138013	10.7097268303806	10.7099487773281	11.1407977829808	11.6891584519929	11.252973215004
sks5	AT1G76160	AT1G76160	-0.149170916714991	0.880008047327567	0.314190490136057	0.767677341295119	0.600898921807858	0.44390130435589	12.1618181743983	12.0244967135817	12.574304971183	11.810804383252	11.9339440177447	11.7622007825436	11.750530175985	11.7231254334497	11.5348525154922	10.9230504984163	12.5415940823557	9.85806584727718
XYL4	AT5G64570	AT5G64570	0.37143244774597	0.400267196129844	-0.140503104821957	0.823910865296238	0.80798920095086	0.0366917956939922	12.7116907016927	12.2706549563819	12.5022580123064	12.1580606442072	12.0121992191196	11.551355932371	11.8341062394359	11.452663633632	11.7809585732684	11.5327262057174	12.5810962863621	11.8940157846728
CP1 AT5G49480	AT5G49480	AT5G49480	1.81956808096469	0.0180505305937026	0.698869417630739	0.484708354849085	1.52084132083826	0.05270057957766	11.3630494096438	11.6088768436488	10.4299903942248	12.4809626250901	12.3225805830025	11.7308905780896	10.3271719399023	9.17672076463456	9.30251954119675	10.7635134563052	10.0948058586232	12.5372317260774
CCH	AT3G56240	AT3G56240	1.59526978302669	1.18237940021462e-06	0.0178108817910546	0.981039861462976	0.242628680934291	0.587750329532275	11.1352321454243	11.0659942636589	10.7466460630118	12.8866196887802	12.204623207231	11.7685402476713	10.7850531861516	10.581830210437	10.8687592163799	12.1688323833685	12.2744757010318	12.5577034026545
AT5G65660	AT5G65660	AT5G65660	0.298590428555087	0.626932342121185	-0.209085224866225	0.790731128760201	1.59979930269194	0.000547544179083181	12.125848737003	12.4424734431107	12.1365568316702	10.8769891256482	10.7392710465306	10.5710669291085	11.3021074028096	10.19951598221	10.1077432204028	10.1570938739233	11.2149918599995	11.2207724748373
ABCC8	AT3G21250	AT3G21250	1.71740204458378	0.000907068516013681	-2.00161317839687	0.000109872676873194	0.448237100049179	0.486011155154422	11.1813461160508	10.9651722005093	10.5748330359343	10.4543244399251	9.88498226471319	10.1986670972484	10.5696843168542	10.5798177244736	10.2739005564856	11.8205999342781	11.1240144177114	13.0060141321762
AT3G28750	AT3G28750	AT3G28750	0.109237370800168	0.963491605437534	0.659852903029157	0.780577293924126	2.26653243614832	0.15254785587727	12.0223947237797	10.0975522793223	12.2343543146898	10.0545977087088	10.1429323512377	10.4322194248974	5.11764993794946	5.86989254554415	10.9730377444375	9.87611480870021	10.2246415132078	7.03804194255217
AT3G22550	AT3G22550	AT3G22550	2.52911218464507	3.69082320230058e-05	-1.10091998276198	0.138907003829325	0.0794125930935232	0.938147485726254	10.0966761147479	9.61897960791135	9.18260095226901	11.2973298921912	11.0139667190912	10.7043454218477	9.5664390516155	9.76722557688861	9.45435928160391	12.211897495088	10.2542677996581	12.8598706394386
AT2G28790	AT2G28790	AT2G28790	-1.38798847611723	0.119850736708369	-0.284006219329382	0.839805745110172	-1.00547045526021	0.278552931342745	11.7553533119445	10.9690829652548	11.7960528363026	10.1984046523831	11.2783908994807	10.9851557716698	12.756996445261	12.7138084400994	12.1202315110938	11.6811918718985	11.6927693536312	8.34950673800058
AT4G01870	AT4G01870	AT4G01870	2.55444760381016	0.0275325282455755	-3.36203465606166	0.00289577637198936	1.02118068645136	0.442369427799065	10.9260494720428	9.24614316822869	8.77690596660872	8.29403089022745	8.22252518947109	7.89624867588195	9.89489240959062	8.08248451677523	8.00534461858635	10.0934004350712	8.73480758821111	12.7972095939002
ADK1 AT3G09820	AT3G09820	AT3G09820	0.249115115425377	0.558773025030322	-0.0313623916536632	0.963724814798263	-0.677279487845616	0.0593886267431149	11.9882123003991	12.3176759415029	12.4882243273166	13.1446150901527	13.3361858351636	13.0233382856452	12.9359502740189	13.2368395552118	12.6327110194025	13.573866317204	13.2352103541953	12.6653822428425
ARF1A1C	AT2G47170	AT2G47170	0.0580615104467152	0.842998148404208	0.615985008163369	0.00258476528637413	-0.0511937111816352	0.864028773888556	12.6236923291442	12.8496705720236	12.6337152377684	13.4917732079646	13.6158023380906	13.1455770651217	12.6712680514212	12.7022921440827	12.8886945441616	12.8795083158871	12.6775929917244	12.879836675578
CHLI1	AT4G18480	AT4G18480	-0.680731469934934	0.0786266094674411	0.0665858718853818	0.922264777418726	-1.12275942686227	0.00147158333539608	11.8134483185691	12.497664024091	12.2928588627824	12.7399086486422	12.8227206651216	12.6430122747086	13.3561087927619	13.3577499683473	13.3388366968408	13.1689594286797	12.5756741231684	12.0515897802126
PHOT1	AT3G45780	AT3G45780	-1.72951684237643	0.0126602958365493	0.945238526812581	0.24803561987054	-0.35550655923564	0.690795210920719	11.0333116806774	12.5803088889509	12.0640915749052	11.5632036827893	11.7121895457069	11.5065479023169	12.5388577680236	12.5422693439123	11.9930755643609	9.7243836782757	11.6368003895186	9.64313207061973
OPR1	AT1G76680	AT1G76680	0.482307536368489	0.356906420442601	1.90495128100782	7.95442219263247e-06	1.26704721100245	0.00432126464564496	11.2877595608598	11.757976828245	10.6802123653385	12.4358740087899	12.4100652831791	12.4335785800695	10.6258897136669	9.68536090422682	9.57525638088701	10.5087056506059	10.1796011494405	10.8156908994525
AT4G17840	AT4G17840	AT4G17840	2.01599836853554	0.00191945495137599	-0.880187818622832	0.273353299935997	0.621938749477037	0.42686623160554	11.0822040016962	11.0395831694451	10.3539685838055	11.5075347779149	11.1666554723219	11.4276281288946	10.1326182221745	9.72959934585073	10.6966838546747	12.3710399684232	10.3998105193026	12.9662276647594
NRP1 AT2G03440	AT2G03440	AT2G03440	-1.617738510394	0.000213301158287269	2.36368784135748	2.67791165858327e-08	-0.588894682117808	0.250407538206954	11.034987007442	11.4160779462513	11.1234352637477	12.6523232838682	12.8347462528454	11.9844125847844	11.9099311028984	11.8988765368397	11.5257727271151	9.9143787488332	10.8186843357648	9.44080495110621
AT1G60730	AT1G60730	AT1G60730	3.07473908043964	0.0107532448306799	-2.49752621072999	0.0520326331148606	0.91488343476717	0.529326070274083	9.98324090868372	9.05332087851778	8.32473195706761	8.81342179028686	8.99249076261936	9.01782036858241	9.44013401610908	7.35964252374372	7.08111236954464	9.67641633355998	8.12368920560507	12.8120411740092
UBC10	AT5G53300	AT5G53300	-0.198679896782749	0.580627702479342	0.185886761944306	0.660534381142374	-0.313271785433267	0.343530704045169	13.645064597942	14.002065600361	13.5646539439804	13.9201362992903	14.2076863345297	14.0084186084711	14.1325635448539	13.9476591939508	14.1028317565949	14.0455743021683	13.3527247395421	14.085205560598
ACO3	AT2G05710	AT2G05710	0.249819981765712	0.470673204517768	-0.352809907479437	0.321610779506314	0.17102208162181	0.63910211105691	13.1177125073298	13.1653123867222	12.7197871042398	12.6820383011662	12.678225042654	12.8538933154939	12.9620402851409	13.1099255259948	12.3518381288025	12.908685398503	13.2174936624773	13.135387551612
HAB1	AT1G72770	AT1G72770	2.84175557681927	8.27645755437377e-05	-3.07587750586101	2.74463366050649e-05	0.198188980580302	0.858886834995806	9.76507069790243	8.73594310320139	9.05374370473948	9.05447464341094	8.45022268591528	8.89571647260764	9.01610449190802	8.86589765624776	9.25418377472614	11.8143499662256	9.51610732141785	12.7786126256846
AT3G14240	AT3G14240	AT3G14240	-1.62578565824095	0.0377012447689016	0.0979408405223396	0.945344340118016	-0.959393357986477	0.253380026038638	11.1435386530853	11.5148041220188	11.7937394551214	10.5616969177699	11.2547167511368	10.9232872274296	12.6726730969356	12.7480398675372	11.802789971689	10.4164952318169	11.8508763322037	8.81202426868343
SBP2	AT4G14040	AT4G14040	-0.861399378822373	0.350544501902836	-0.989255248277239	0.313153493255233	-0.717297185718383	0.446028525652839	10.9029942808651	12.1714667255283	11.3960077056278	10.3222695801066	11.0206312708396	9.73637930159999	12.5592575722441	12.3724652705215	11.8981733721517	10.7675006609602	9.66732206419886	12.4995311173477
AT1G35710	AT1G35710	AT1G35710	-1.74031300283272	0.0398868849141078	0.680863140036094	0.539544918527243	1.28134757040195	0.143345601435199	12.4250686208101	11.4537800809111	10.2205788386419	9.89330224611263	8.77499174570938	8.95250227590019	9.38176970803168	9.7512200574771	11.2201808235924	7.9759402756703	8.21133376204095	9.30327158735681
TIM	AT2G21170	AT2G21170	-0.335592229050442	0.361332807318743	-0.494565465137401	0.175860892864723	-1.43318011368907	1.10676620182361e-06	11.5156335795497	11.7178667312444	11.7697268575299	12.1293682389322	12.4168176946289	12.2622249271369	13.0315832356854	13.1274260914714	13.1499692782563	13.2889321931488	12.435198217682	12.3954691937288
APX1	AT1G07890	AT1G07890	0.374305328801986	0.143717682107364	-0.0394443865815229	0.928172232458832	0.185635668169769	0.512912701713708	13.4556275689691	13.2277161519443	12.9156290764606	13.3562396526671	13.3341065440938	13.4054830687316	12.7719313640761	13.202263927849	13.0849115739939	13.4083339623387	13.2387826245248	13.5511365491903
AT5G21105	AT5G21105	AT5G21105	0.194086290944338	0.474120241375899	-0.0437790487791606	0.917038178989995	0.805383304384682	0.000167293389361683	12.5980443333043	12.7908610136401	12.6346388091834	11.9418377991136	12.241541184695	11.8548588300817	11.8515796660265	11.905319407505	11.8591582949482	11.8921920592237	12.3635071313133	11.8885075983072
FBR12	AT1G26630	AT1G26630	-0.145842395398956	0.680668379399318	-0.285453562443515	0.410533249426198	-0.661958126282524	0.0150621268037981	13.2632196615317	13.5725731236386	13.3881711400517	13.5196794221819	13.8135009307037	13.5825488007583	14.1085406308418	14.1320048203525	13.9810154084639	14.3224070428686	13.560124638092	13.7983785389846
AT1G51200	AT1G51200	AT1G51200	0.300894144085622	0.56945282459082	0.577236123756295	0.256318735814391	-0.422778368352544	0.393187451319497	11.4025185600206	11.8972115366978	11.409021012609	12.8872040588629	13.2437961554767	12.4182884383369	12.0617047871717	11.9280410884029	12.0399730129395	12.6261734801	11.4672580737801	12.5744623181581
atpE	ATCG00470	ATCG00470	-0.310462302804303	0.781026576170639	-1.00869014188996	0.308341117570564	-2.50036891544987	0.00142756661963635	9.33919304257625	9.67910583437227	8.84488211006795	10.3732170440225	10.793028292621	10.292936253251	10.3188207512379	10.9815160584228	12.8822223832757	11.4301890227352	10.2279635269962	12.2264406375096
JAZ1	AT1G19180	AT1G19180	2.1273274585292	0.00980852198752333	-1.33337985544192	0.154829097889729	1.25505211675901	0.158290566130022	11.6976437279354	10.0711114441521	10.8231761004763	11.023103142989	10.2451118335938	10.2516716450446	9.87224306553147	8.46918059993637	10.3629647772745	11.2243983141186	10.5821893614907	12.8592673682848
BGLU44	AT3G18080	AT3G18080	-1.16337904683641	0.0600182892473169	-0.445020465669025	0.589990138929053	-1.72805775550031	0.00257950047649447	10.8544837973674	10.8233167647594	10.7273815370178	10.984301514462	10.9579697161643	10.8187295036775	12.8202743880461	12.7576411318682	11.8005773525716	11.9175323181971	11.6263486082307	9.79889442093039
AT2G05790	AT2G05790	AT2G05790	-0.663941316221668	0.474421967102832	-0.397812354631257	0.740174722539765	-0.623516195449174	0.502044598257167	11.8449879180574	11.4084178278354	12.136296013198	10.9689255964068	11.551711948018	11.5700765798113	12.7225905506887	12.5982689833145	11.9010677333278	11.9577839368675	12.553117354716	9.25271827561457
GSTF10	AT2G30870	AT2G30870	1.06316911002878	0.0308236937527191	0.223690397717254	0.769497064003196	0.478095585500109	0.388675525644714	11.9266729821798	12.0900095708646	11.463262234968	12.945973793218	12.6638691872597	12.291409549165	11.4239126130259	11.1950893882762	11.4833638964658	12.7477116011723	11.3178216933931	12.8097532815223
PRXQ	AT3G26060	AT3G26060	-0.25716243490143	0.642810874294642	-0.25847759245276	0.6892621259434	-1.88084735738134	2.90619753901809e-06	10.6163969432223	10.8283487848848	10.9281495548324	12.1104741622752	12.1643970054406	12.2034854689973	12.6279847351099	12.8914427598723	12.4751597795504	13.0723454890641	12.2501752877208	11.5199967678016
CAD5	AT4G34230	AT4G34230	2.56015484200463	0.000947875674425659	-1.49115269847104	0.0924245107904284	0.98861774383398	0.271935799978923	10.9763241683497	10.4186649133716	9.6772855048087	11.1077727977611	10.2183060791585	10.0281821038084	10.2502116642446	9.06893354311274	8.5260782323604	11.8472175765271	10.3790427155813	12.8630838320955
GSTF8	AT2G47730	AT2G47730	0.505857576254858	0.393711765280382	-1.13361889272416	0.0343999027380434	-0.222328235504074	0.744617791614138	12.1126875978761	11.8119581790432	11.861891911084	11.3130722841905	11.6303128012442	11.6243868536482	12.1453823284511	11.9252699053572	12.3668705569188	12.8728150831651	11.3031979849626	13.2020874932228
RAN-1	AT5G20010	AT5G20010	-0.171429752394682	0.577118846085172	0.387218350949238	0.172848142092566	0.366952819036935	0.171727282275445	12.760944017382	13.2867489960526	12.6615309177704	12.5869205301379	12.8934150365015	12.8383454365791	12.519987847218	12.6162990640491	12.5518817149109	12.5238183359152	12.3948802319581	12.2438008235815
GSTU5	AT2G29450	AT2G29450	1.57656370735198	0.0182579114963523	-0.274571036175779	0.798981884516728	0.0979423666131456	0.922027752393102	10.7563447259552	10.9106346132212	10.4785335285422	12.4874004665768	11.7117320207548	11.3414848526166	10.7213076586547	10.3321566054563	10.7906465373206	12.4985532729235	10.3760513305456	12.7781871687195
KIN2	AT5G15970	AT5G15970	-0.199228083835997	0.812914094921767	1.39667962992454	0.0254771011288827	-0.154468896195079	0.858355332690715	10.8360235894388	11.7030714174151	10.921505115867	12.7005534885303	12.8757572639343	11.9422738339121	11.356156672816	11.440515687583	11.2887194551144	12.0358937595138	10.2661654871655	10.5071462900846
PP2-A1	AT4G19840	AT4G19840	0.721294886538019	0.112273995201362	1.07655743712795	0.0129390175314818	0.789556886860206	0.0742861386148304	11.437562796714	12.0406914640178	11.2353079391208	12.7693702419847	12.7023759501696	12.3565063924682	10.6966577181283	10.6428643380904	11.0921587114047	11.9538526778444	10.798716947364	11.6512474414769
ATM1	AT3G19960	AT3G19960	1.74781822822293	0.000273322551872688	0.352110534590933	0.627391937178951	0.265106807830506	0.686602929418245	10.4974920329231	10.2273024599352	10.3972770518794	12.3929013979414	12.5527954872449	11.4651903462681	10.028190641162	10.1876716089205	10.1219900247495	11.6827761916925	10.9302948999619	12.5263793364824
PYR1	AT4G17870	AT4G17870	-0.42704527891816	0.476032557444068	2.44804965955709	1.11546371075276e-07	0.725841698567694	0.181284124488815	10.4688569017671	11.5049606812635	10.9178679367559	12.5326748326763	12.5983057053058	11.6499358663331	10.140763110477	10.1810491395808	10.5495010699891	9.11910032338696	10.3159239843702	9.95008165302906
RPL24	AT5G54600	AT5G54600	-0.430174001157144	0.192230406575324	-0.0654915368679714	0.904223148745018	-1.45407556908256	1.11577757517917e-07	11.5172326087342	11.8068685621001	11.8232038503735	12.6770905597962	12.751724873351	12.6076481048089	13.1069631451482	13.1431845256065	13.2709355929381	13.2234956516845	12.5046365729885	12.3518191797852
OPT1	AT5G55930	AT5G55930	0.434912948058953	0.651921441202038	0.602920946149217	0.558129736396717	2.23552191389392	0.00213447649322271	12.0593573757732	11.9624209148196	12.1168634119648	10.862797880329	10.7597761248314	10.9275425835444	9.12137929723574	8.96790989864884	10.6871336772976	10.1217102747777	11.090340891051	8.48914920213766
AT2G21390	AT2G21390	AT2G21390	-0.241837239585126	0.67507111685103	0.123051951010598	0.874205200510751	0.375541568487406	0.477591020691392	12.3703827082687	12.6444816265541	12.6469579591183	12.0466912589705	12.085014770085	12.0651682395985	12.3944753243774	12.435309310088	11.5700912999055	11.6502146644349	12.5754568121953	11.2826723010741
PSB29	AT2G20890	AT2G20890	-0.213943995478575	0.626600033886785	-0.0603541690150969	0.925904483076524	-1.32305400484018	4.65484431532462e-05	11.5319402108383	11.8834630433494	11.901412478719	12.8384818855629	12.8683869071061	12.781492062625	13.0581656911343	13.0060343509054	13.2376299073562	13.4548191627587	12.5286316759892	12.4616139295555
AT1G04680	AT1G04680	AT1G04680	-0.51273602704427	0.599554061011943	-0.213945799099218	0.875289956267055	-0.736213575339074	0.418477818658322	11.7621123754532	11.2227111834903	12.0928708767288	11.6909711591583	11.8803975796652	11.6542217169659	12.2845171222399	12.7334039373993	12.3545555510984	12.0661526854787	12.7786484353534	9.2961572388711
AT3G52960	AT3G52960	AT3G52960	-1.33368514974843	0.0112925111494944	-0.40282620807569	0.582401039558198	-1.64543320721659	0.00114603059524314	10.6748749734758	11.2166929303447	10.8564915217502	10.4564260983487	11.1924627665533	10.7855126246454	12.7492486613046	12.7810400006778	12.1066838172699	11.8944727655768	11.1851090772702	10.1631930226933
BXL1	AT5G49360	AT5G49360	-0.882065106070527	0.234420551326223	-0.339548457207248	0.740483009939279	-0.0208710064090305	0.986784523890408	11.8443510970121	12.4815555704179	12.3086848995225	10.718775822944	11.3653171470781	10.9500282351462	12.5116376502256	11.9276455308591	12.2716790553774	9.39645641693326	11.636383768851	12.0058072281993
CRT1b	AT1G09210	AT1G09210	-0.588574302024022	0.0995328208839411	-0.11402848666886	0.84075865862675	-0.119785461610424	0.798255636518148	12.5494468666333	12.9638224563625	12.5506216052429	11.917252761034	12.1492716695887	12.2689479383745	12.8964098629891	12.8969088666077	12.6573745371028	12.2530034616208	12.6358939997763	11.6419242444218
PGR5-LIKE A	AT4G22890	AT4G22890	-0.117379121422028	0.841713585321728	0.188832604750515	0.774039918088398	-1.19772413558077	0.0027487525158186	11.4543535056475	11.8446101004633	11.5644351966609	12.955663961613	12.8574671177713	12.8812081707467	12.643353709107	12.6633850884224	13.1225976768691	13.2791904764937	11.8968219732683	12.6321022755891
AT2G30760	AT2G30760	AT2G30760	3.26538112836935	0.09466136705285	-0.327709739074972	0.923723935241667	1.06939238753633	0.643474281348233	7.86864167632237	10.1432658022924	9.73078138175724	11.2153129087935	12.1707359515151	10.0556582590612	9.89969992227109	5.97163241846251	5.44031442766552	12.1997764846799	5.24867756405799	12.3882388250252
AT1G21400	AT1G21400	AT1G21400	2.58159489304519	0.000244457914634243	-2.56333360882055	0.000414555150724029	-0.414684212490714	0.663077705387375	9.40112628247509	8.68295678087452	8.71398154132618	9.39629340192534	9.36489790241954	9.44532086335279	9.55429467633695	9.45224199542749	9.11010779265668	12.2166446172838	9.46634477750837	12.6607736236397
EIF3C	AT3G56150	AT3G56150	-0.297678564005891	0.408418902707928	-0.390625999710568	0.295559685987927	-0.0107242394121816	0.985281937618842	12.5108403333658	12.9244184963212	12.6764963672037	11.8420854320842	12.1441944455784	12.1061036012926	12.9214463236652	12.9155796080003	12.2354452179197	12.2405073418531	12.7088380666357	12.2842128682378
EXPA6	AT2G28950	AT2G28950	-0.901147092876358	0.347996337881401	0.867130679929476	0.415959350858327	-0.6261804343637	0.534673045273356	11.6774058963765	11.5107853741615	12.0837021698858	11.9814177407652	12.6002844533552	12.4565823097038	12.5269959269666	12.5696538233339	12.0604600845421	11.2431318287487	12.5203012903861	8.67613632278419
AT4G32020	AT4G32020	AT4G32020	0.200195908984317	0.760531046875774	-0.490123501496456	0.431492651524762	0.280973428753007	0.645569396589271	12.1559279715478	12.8102473955405	12.4040649949112	11.8095718060857	12.091711451002	11.8159838962147	12.1760878169269	11.8691102287184	12.4922605395583	12.1582418765426	11.5101841641083	13.0941088541194
AT1G62480	AT1G62480	AT1G62480	-0.294775742229867	0.59000693063055	-0.0745076106395115	0.927246565764199	-0.986939669620609	0.0262571415523146	11.8026707437577	11.8955001231021	11.9758900866338	12.3953682882905	12.7923188876462	12.293609121922	12.1651489053037	13.196365165629	13.074143989397	11.8458040128992	12.746194137715	12.9432611069888
AT5G47210	AT5G47210	AT5G47210	-0.328226784878143	0.313556910998974	-0.385739602205675	0.258338101476866	-0.240509435521167	0.480584352675557	12.7424355428343	13.0948763483559	12.8685154180226	12.2524020984254	12.5181531750622	12.5218305131588	13.3192045890595	13.2376375727276	12.8502747415785	13.0779752700661	12.9099200469062	12.392414612799
EBP	AT3G16770	AT3G16770	0.822857851465956	0.295634385596234	-0.367099953332915	0.729590901015787	-1.23997529362336	0.0889747469695147	10.1666106894789	10.7357379227635	9.55928597735892	12.0960551774615	12.3273668760461	11.0677999876922	11.6632274440597	11.1195222550831	11.5695716256974	12.7416438206533	10.5682783157432	12.7041962313539
PKP-ALPHA	AT3G22960	AT3G22960	-0.845544656176182	0.0272628341558867	-0.560152576993281	0.196259052974744	-0.638330769706864	0.107481250371857	11.8532411127492	12.2296766107042	12.177438478584	10.984301514462	11.4680390570136	11.4831292160039	12.9772812844784	12.8975149353715	12.2116621019362	12.1593802994134	12.0356735998809	11.3477710016859
TLP18.3	AT1G54780	AT1G54780	-0.775540910623693	0.0765260040550818	-0.0298580321592407	0.971419059719041	-1.23956810575934	0.00197102347414811	11.3688176635042	12.3604858657943	11.6049596268092	12.0654012214438	12.4029977519633	12.3387757632291	12.8934001825632	13.0526706393399	13.2723733115323	12.7956005186538	11.8587553314306	12.0935722844441
AT3G54400	AT3G54400	AT3G54400	-0.520072936357157	0.616901024766634	0.0640641956214841	0.969174544949755	-0.522403255456778	0.609857178145292	11.3652706989978	11.3694950115126	11.901412478719	11.1667223427396	11.9749372658204	11.6499358663331	12.2863538679484	12.3347744336049	11.5106920762912	10.6887417438752	12.7279303336583	9.42784383298913
ACP2	AT1G54580	AT1G54580	0.101654370204848	0.810083333554648	0.739405538032931	0.0174145977021371	-0.0930533128607928	0.829191143655737	11.8996487653556	12.0232434010872	12.3114597966926	12.884084679627	13.1161601517234	13.0560977525385	12.0994564994922	12.3215873970618	12.1127603591152	12.5690664534988	12.4272724241597	11.7179843448577
AT1G13930	AT1G13930	AT1G13930	0.20440463323694	0.651794526661881	0.734693108207586	0.0510205374490958	-0.147526868932974	0.757084147377279	11.6941137027958	12.2334750189366	11.5974001261121	13.0685113282478	13.1636010308873	12.5661735744339	11.9186416783545	11.9288318782775	12.1874803355227	12.4027892338077	11.7146417403236	12.4383758648176
SKU5	AT4G12420	AT4G12420	-0.791575289291904	0.468265350699327	-0.331866281828276	0.827836912531887	-0.239295238341654	0.855722478093093	11.5546978100532	11.2287044355379	12.1850237573191	10.7880010874561	10.8007928077245	10.8967648200899	11.8164185833823	12.0273725508637	12.0004201897712	9.8999214206226	12.4368738634555	8.51797431170922
UBL5	AT5G42300	AT5G42300	0.741905752633259	0.0909477070804341	0.512775824713181	0.307257144011247	0.207020095624066	0.6990020559932	11.7482220484466	11.8238845640962	11.4154839109891	12.8475183238191	12.8097391607281	12.4739006619935	11.2205626041648	11.2403846906338	11.8467732980456	12.0221925560426	11.5781384008088	12.7672954052889
EIF4A1	AT3G13920	AT3G13920	-0.148669600770942	0.634262850992516	-0.0821749354292293	0.843680448411739	-0.0851546268384459	0.805239559207456	13.2261803687731	13.5939413835871	13.4490791148805	13.0428655483427	13.45794257083	13.3244348522539	13.7080726357434	13.5876992859614	13.2060469928938	13.4721775030037	13.2177721656143	13.4006110800446
GAMMA-VPE	AT4G32940	AT4G32940	1.61364309710285	0.00930602819111765	0.0136237119880535	0.992241897326705	1.03971569280922	0.116167718412429	11.3877346151233	12.1460701398861	10.9929632318314	12.0487821665141	12.3023637044078	12.1691564000869	11.1059804082647	10.1955786524649	10.1403030007443	12.252647927611	10.8120591984064	12.7906857039273
AT4G08850	AT4G08850	AT4G08850	0.8240462996408	0.265439565527754	-0.271554487051436	0.800672849103444	1.50211821904186	0.0235493309386001	12.4951037278123	11.6341376352593	10.7280740037156	10.9893906186078	10.7383728760975	10.7956358374504	10.5706894858414	9.86796991792148	10.3569543050463	10.376590367981	10.365029544882	11.9697458971734
emb2171	AT3G04400	AT3G04400	-0.239735823289303	0.543175966850835	0.137809684415051	0.79215542766907	-1.0723548571419	0.000486089108057424	12.1174394510621	12.1838590983482	12.262350345749	13.0731411743542	13.4538446855323	12.8917731637203	13.2885279727755	13.1306946841909	13.3541553707275	13.4154982372078	12.4748861405074	13.0228121898221
AT5G24210	AT5G24210	AT5G24210	-1.89093529704389	0.0180505305937026	3.05341595152785	4.89710083599058e-05	0.655850337806487	0.485939305415881	11.9088147245464	11.8865678975623	10.8199317757368	12.1699561481853	12.2644951941812	11.9207337352735	10.2738572976004	10.4425905237566	11.7166987124746	6.90042991799935	9.51066215816248	9.59948897774157
CP12-1	AT2G47400	AT2G47400	-0.523161651900926	0.208573286451197	0.557106481779465	0.201421321355966	-0.660156698490685	0.0960808748463261	12.1727661980018	12.9190374472309	12.2881709135316	13.3203410455376	13.3134487023531	12.9060400742323	12.9947989041839	12.9389267962693	13.4788102895248	12.9819374445741	12.1870019895722	12.6302175885414
SVL3	AT3G20520	AT3G20520	0.993219633434551	0.576278223830372	0.296504703820786	0.910498775061704	2.97619051554506	0.0430882814010176	12.2228680322807	9.95759610392621	11.6210796508571	10.1984046523831	9.66252486529063	9.63594055453113	5.43272888628304	6.04348934390154	10.0161270992215	8.99875879737648	10.7269623734297	5.90545979130131
AT4G01610	AT4G01610	AT4G01610	1.86892879271522	3.45522828609262e-05	0.0269788763447598	0.977650602063574	1.44409334103984	0.00223127756215225	12.033052467011	11.993792660532	11.0828671832075	12.4032885843287	12.4446174334982	11.6800932443512	10.5595939198596	10.3261665544662	10.037329044041	12.3217273605427	11.3883013261464	12.6002043318694
ChlAKR	AT2G37770	AT2G37770	3.53711699615368	0.000466927409296235	-2.39867276696582	0.0310353148280164	1.85566526369989	0.098434879564857	10.7400038896096	9.52646996602807	9.15608811314722	9.63766818250737	8.6994708200243	9.29533527329804	9.25494210013817	6.33832012961536	7.23585130578542	11.1576061384616	9.34308799785041	12.7144616105128
WAT1	AT1G75500	AT1G75500	-0.433615184192252	0.323556862115464	0.0808380181699802	0.908640775830831	-0.795275508928898	0.0442346701735329	12.0039798427155	12.2124589185436	12.2848802616727	12.3315355774675	12.8351663884025	12.6317550037679	12.8280713049499	13.2696698700928	12.7455901764678	12.3005577032253	13.0842363466064	11.9849425965275
CHLM	AT4G25080	AT4G25080	-1.23317012671858	0.00854180645507167	0.63947037202089	0.252724127936613	-1.79619593070747	4.58761486468404e-05	10.4811987606891	11.2001507542433	10.9912336678975	12.1616074020687	12.2560478546632	11.9292469431975	12.6058461666748	12.6664701827759	12.8611443136338	12.1298725880086	11.3738784850185	10.5061189937901
GDCH	AT2G35370	AT2G35370	-0.0878693747070582	0.891879243196412	0.342671321154219	0.566346690802589	-1.68393833823926	3.28716861209056e-05	10.3081907609403	10.6169681091609	10.8238240908437	12.7676786529918	12.493079453173	12.30428427629	11.9906320915496	12.1799756566099	12.5997503930573	12.8260284400875	11.6047892641512	11.8383722307131
AT1G72180	AT1G72180	AT1G72180	-0.302611337180943	0.682348562049094	0.669545546717636	0.340372601943369	1.0521342642567	0.0759678086885043	11.8111688846141	12.3184425274868	12.3839936500871	11.5714687597606	11.4884820990219	11.4632375807507	11.3567395148742	10.931100791131	11.1065594793638	10.4627223661232	11.6995653851214	9.57226241725586
AT3G21690	AT3G21690	AT3G21690	0.975728063214406	0.0890843838154698	0.266130486587036	0.751711931526377	1.64603456326214	0.00158694433657118	11.8956586928364	12.6749298991397	11.6173468492789	11.5568512257813	11.9110107258173	11.703028836954	11.1225254458441	10.2344765986323	9.78855176324016	11.4483102286544	10.8046620753452	11.9289320891477
AT2G47440	AT2G47440	AT2G47440	-0.939030407172362	0.241607197415515	0.129638156715261	0.922867562864827	0.242867776936229	0.809698816235537	11.6738259418953	12.4224092079083	12.1402033479329	10.7002728291017	11.3803648908161	11.0194482946128	11.8252895179015	11.5662894048229	12.1532076074536	10.0790344324105	12.0014655965997	9.39492226227412
RPS9	AT1G74970	AT1G74970	-0.978625869664778	0.04328381192533	-0.34242484296754	0.603633026157004	-1.91594282872528	1.0281540412609e-05	10.3933737375008	10.791278578338	10.9662126619337	11.0691524860469	11.3826660606958	11.5041755817216	12.6649283577492	12.6108890230208	12.6726988161706	12.3831091819178	11.3927482202722	10.7812866693647
CCD1	AT3G63520	AT3G63520	0.697435699845343	0.155967829471655	-0.356317994020311	0.568268564574648	0.503668813200749	0.326184227027658	12.3181358523822	12.9488830416649	12.1070480652868	12.3008690138772	12.4027143292907	12.31866607387	11.7881780038874	11.7825160308462	12.3536503122657	12.9205958887289	11.8111918479563	13.0670220339706
UGD2	AT3G29360	AT3G29360	0.579477883307121	0.149524330417964	0.393601739272459	0.402394545093666	0.48277160944952	0.237973785880852	11.9976934898782	12.2113587630843	12.2542007428778	13.0020832486353	12.6228471030061	12.2145558740229	11.554127726091	11.9476819502859	11.4828120178584	12.0246933817725	12.72205245081	11.8698604930396
COB	AT5G60920	AT5G60920	-0.0714315233327311	0.912223865552749	0.463998796360158	0.386084644898252	0.393907046644305	0.427434560215743	12.2206614867151	12.7076775835922	12.6108071915449	12.5098358283402	12.6133255533632	12.4519123427018	12.1980451930095	12.1749850599036	12.0237507168867	11.8816541201786	12.7058629665093	11.2170103291737
LOS2	AT2G36530	AT2G36530	0.226496924722175	0.41971997541816	-0.13350650694219	0.711057701472982	-0.00806261924803921	0.985731527257691	13.5576356237382	13.9131776784526	13.5744094817387	13.7453002419467	13.8738405181674	13.7540822006186	13.7890064826787	13.8724812017523	13.3922695633851	14.0654466935311	13.6807935412228	14.0023885866221
EXL3	AT5G51550	AT5G51550	-1.57884699211141	0.00527190052254118	0.667262304321079	0.349042612487627	-0.267952722345101	0.722695922413499	11.4963056993754	12.0921030677221	12.3075271152783	10.9770000828516	11.7199453520223	11.2900837355636	12.559004346843	12.3666405978132	11.7818561476785	10.5393441321053	11.421081804231	9.53849556154212
DOX1	AT3G01420	AT3G01420	5.32177821210938	NA	-4.68885089466004	NA	1.72255442599822	NA	7.02035501968462	5.93022857498385	8.53561279230753	7.74598895114643	4.98462685630907	4.58960688424809	7.29034422050773	3.37983061110409	3.54413365948199	7.41938707711679	7.75137126690357	12.6188574677968
AT4G14090	AT4G14090	AT4G14090	3.6988917672041	0.000213400513978878	-2.85620141594105	0.00759849814516175	-1.34774339300445	0.253045103012348	6.2979162388548	7.30975743196728	6.49629619546102	8.85861953460367	9.3151660895401	8.45554078493184	8.31562082139645	8.04212588147521	7.8633168538664	12.6963494163708	7.2129011992963	11.835921349512
AXS1	AT2G27860	AT2G27860	-0.220948472272344	0.4570004385114	0.170724852585329	0.635074999315276	0.298770855989777	0.285554770027024	12.6596107122275	13.029433135073	12.7826308960548	12.3934499604463	12.5997900207202	12.4489550822007	12.510852335701	12.4920560976208	12.5956725708599	12.1548212080456	12.6688602520735	12.0324521407967
AT3G54210	AT3G54210	AT3G54210	-0.644373256818247	0.173844431341989	-0.284701026660134	0.651127176474984	-1.45875178976175	0.000419679146133577	11.0005336623097	11.5312090265747	11.5671467285308	11.6784216627187	11.9209404995924	12.1194946149406	13.0095141827316	12.7792872277553	12.7333465537111	12.8609683716532	11.8623225193068	11.5376996306899
HEMC	AT5G08280	AT5G08280	-1.11259078675209	0.0131566419872673	-0.313031420997988	0.62332661221612	-1.06913979545549	0.0166917617656976	11.3293130115093	11.7696087365516	11.7710714278276	11.1349266428304	11.3483458574223	11.3515489124828	12.8865549054827	12.7522901678446	12.4440282469634	11.9560380330258	11.9075655139952	10.513294753497
RPE	AT5G61410	AT5G61410	-0.527351024061119	0.103044742008242	-0.221256354666979	0.604142828391579	-1.04870568583131	0.000262519501564569	11.9091192558513	12.4703326333183	12.1415034447196	12.4868864951298	12.4756691687305	12.5131263503366	12.991612604887	13.0941500577534	13.5673662967957	13.0374784827657	12.4610721638541	12.5744623181581
SIR	AT5G04590	AT5G04590	-0.103715704033403	0.843155712264312	-0.256206782902347	0.62609135666351	-0.014730478259569	0.982485205236946	12.738156794188	13.131106066209	12.4146422791784	12.4062814964686	12.4823903194755	12.4487083699825	12.9328266165325	12.9183694491403	12.5314801997403	12.4633440444665	12.250991930626	13.2092065673378
NIG	AT4G13350	AT4G13350	0.0844776925301107	0.889742964563292	-0.015403112892329	0.985918391865919	1.4355911700369	0.000199617829438389	11.7822016196232	12.4580944384667	11.9694624046151	10.5868567121928	10.7597761248314	10.8444630827932	10.8091018642506	10.6370693830205	10.53679610862	10.1975532409182	11.3628400232018	10.4050308066698
AT3G16370	AT3G16370	AT3G16370	-0.369904093813269	0.693220748607302	0.112008234341267	0.931988750078501	-0.452691159388481	0.61063539157118	12.1116295016351	11.9522493165538	12.397985831408	12.1296975152656	12.5171061808907	12.4076658028343	12.9095783709727	12.6853115244171	12.1615076212286	12.8338927322664	12.6340170789953	9.87885060510824
AT2G34250	AT2G34250	AT2G34250	0.0917313747803473	0.791832418641392	0.103381192456303	0.800030973872885	0.403641296245253	0.129406386508973	12.7626302111553	13.1725379743947	12.8849091210792	12.6831604253171	12.7724937345982	12.7685039125183	12.7445799399433	12.6365289517922	12.2053200657814	12.7697443076438	12.7267566713591	12.3904674158444
CCR1 AT4G39260	AT4G39260	AT4G39260	-1.04108699882347	0.0836872096607569	1.19635808094105	0.0475108139805855	0.654269577782569	0.305567523566466	11.9681843345861	12.5721899428331	12.0215123465039	11.6387171197681	11.8677216895284	11.6274418551655	11.4037486455809	11.7484306200302	11.5074398964405	9.62899226475619	11.4331250052247	9.7336853925503
GPT2	AT1G61800	AT1G61800	6.05485181638391	1.95206757791335e-21	-0.826599014308617	0.374613347349212	5.47594746254651	1.14242411167559e-16	11.8280164508316	11.6762108637124	10.7616040536273	11.0705252320347	11.0750035359572	11.5384300586293	7.19969043702131	4.83641894125868	4.92031873545573	12.1905256224412	11.7134572130778	12.2508708211
AT5G07430	AT5G07430	AT5G07430	0.130256179267464	0.957413445795727	0.784412885516941	0.734855203430749	2.1525176846819	0.188052640299382	11.7918120492799	9.9000371396839	12.1417633235448	10.0888704995242	10.2652061067538	10.5619715152675	4.82595232317728	5.47876410823808	10.9404492986065	9.87426715536816	10.1507197236197	7.26875874592275
AT1G36675	AT1G36675	AT1G36675	7.08360627781428	3.65725675407558e-39	1.62814617862192	0.00286087970008447	2.60799063092718	2.9846086466833e-05	6.25255791437627	5.7235232769751	5.74551482373297	12.2548192245895	11.9987605064188	11.441084883088	3.2166666476363	3.52076979520372	4.27279297462727	10.1931133821185	10.9357227795215	9.41476521627273
GRP17	AT5G07530	AT5G07530	-0.109993424715874	0.976296395152546	0.79498731057579	0.824208649496396	1.28340420224169	0.63406350275961	11.5331261735959	10.6867075427551	11.9831596774504	8.31271217788296	10.9141001810938	11.7633915561	7.52416082839829	11.0908387274945	10.228535281621	4.98473544676034	11.6734059262459	2.60214120205829
TUB6	AT5G12250	AT5G12250	-0.324439843799642	0.537932686215622	-0.273564244610996	0.664773968281284	-0.954458538016473	0.0290202810747517	11.7165580312015	11.8173914883752	12.0104547993093	12.4698218900175	12.1941801058947	11.9103794641336	12.9159200928245	13.006783535867	12.4357828765646	12.6217752891767	12.9345284927471	11.5700109419203
AT2G35260	AT2G35260	AT2G35260	-0.182252093504011	0.691753412384087	0.402414680238199	0.356975513612301	0.388974727964991	0.329380917277665	12.1396696897161	12.9993132215054	12.6766757307148	12.4372048073808	12.3907600169072	12.5996702726426	12.0706141325538	12.1046414648955	12.549775456978	12.4104592081747	12.0340930318794	11.6974306296754
GRF1 AT4G09000	AT4G09000	AT4G09000	-0.154764944273164	0.583171083813055	0.520207429016327	0.0282524166628136	0.169383264313877	0.536879178341807	12.6817030314807	13.2416587137032	12.8803999249407	13.0621424959222	13.3224667407075	13.046673844702	12.8948054814744	12.8260925562312	12.6172051543022	12.5860985590057	12.5916649743704	12.7073282166365
cpHsc70-1	AT4G24280	AT4G24280	-0.383253483817395	0.392908685277392	-0.641576240332949	0.140212519697803	-0.834275015222106	0.0337333790582815	11.7348840203818	12.5077812634156	12.0828903618107	11.7559760553841	12.1590372574831	11.9146730068087	13.1739767436282	13.0453969082091	12.6639620268027	13.0666936530618	12.4308804562718	12.1183220800208
GTR1	AT3G47960	AT3G47960	1.58628642176009	2.10462490533923e-05	-0.28408051653571	0.621757905633165	1.03069986577078	0.0100861005121147	11.9413382089568	12.1356690083716	11.668747121982	12.538638535619	11.9859524046737	12.0013331732733	11.0751460713739	10.8943268502995	10.7023837624946	12.7250809286953	11.6660771092911	12.8045399927104
THI2.1	AT1G72260	AT1G72260	0.466011244058382	0.767613163474859	0.375983787680292	0.849906725140759	0.961565080279218	0.486630810735839	11.8088858434918	10.2467632380548	12.145396720267	11.9320540008156	11.3600715282086	11.0054264214494	9.14316544051145	8.55773165804191	11.9129971803292	11.7797293859049	11.4597424309013	8.18464811049677
BCAT4	AT3G19710	AT3G19710	-0.786934263680628	NA	-1.44018785115106	NA	-0.634270771043756	NA	10.7911274287757	11.6415079025441	10.8797368349863	8.91166447273277	10.6340649549621	7.70458239330386	12.4286947462053	11.3430280482939	11.2969053277811	9.4569634938735	8.65478853777033	12.3044454271268
SHM7	AT1G36370	AT1G36370	1.72757045211095	0.000457009457197892	0.352987187574889	0.63605579180942	0.436858080463643	0.479090423478266	11.0587886625987	10.0129464816503	10.3222181384968	12.6261901885221	11.7822791059073	11.9748496465097	10.3991025839065	10.0764546920266	9.74503114399413	12.0633173787179	10.9485327337621	12.1695060343355
SBT1.3	AT5G51750	AT5G51750	-0.203967282256603	0.893858900146142	-0.317878091620694	0.858208056852482	-0.278410099648625	0.850891957655878	11.9763451747272	11.1895750807104	12.0777382753366	11.2227402093309	11.6322481620235	11.7590205729979	12.2308440727667	12.3854854339608	11.4526926454431	12.3847324399897	12.486259069133	7.38954813729732
GLK2	AT5G44190	AT5G44190	-0.83956812277095	0.143731991204236	1.62740403251846	0.00196022124577706	0.393416145487017	0.539300547770053	10.9326551538794	12.5542959490625	11.2176655548022	12.4305385045405	12.2494433347776	11.6490771662355	11.4880967287	11.0594084676143	11.4899700253358	10.6253435652057	10.2157452298394	10.6810751820849
NOXY38	AT3G52140	AT3G52140	-0.749045661713075	0.146427650522787	-0.14972202527157	0.855003549635732	0.242685127099691	0.693322138370058	11.9326768058162	12.318953358608	12.2759104717113	10.8580362739085	11.1383368094597	11.1245025401427	12.3030826253271	12.0684990712137	11.2683694902125	10.6824202500288	11.8633909579998	10.7009639999217
MYBR1	AT5G67300	AT5G67300	0.823490787756894	0.0895644815229907	0.327281432723815	0.61244323635348	0.972264822934608	0.0366506322789432	12.2712881712948	12.2353704793752	12.0917952248109	12.7102732380448	12.3448803538605	11.9966153780418	11.26532973845	10.5170481548178	11.6800964454185	11.4905326296748	11.9247269674917	12.5462550830665
AT2G45220	AT2G45220	AT2G45220	2.86481515998354	0.201835407266258	-1.54116270777051	0.587634774017663	1.4618819437074	0.553964752219677	11.0956448842619	8.31212928116615	8.3996635336286	10.705583658002	8.92146242678479	8.74955250946066	9.98360333332288	3.04841204419973	4.27279297462727	9.05203452699324	9.70277286366908	12.5832564940026
AT5G10760	AT5G10760	AT5G10760	-0.925139141186027	0.356307880834563	2.04553394086263	0.0236690844456609	2.3356329846148	0.00618973272940563	11.9754730037867	12.0962809697906	9.66431950076145	10.4957866895067	10.6057808797869	9.92838069297899	8.47012738750544	9.24688886011576	9.77057744690078	8.80287594413875	6.39218708289667	8.78855773192999
AT3G52800	AT3G52800	AT3G52800	1.51371862084141	0.0428945021480795	-1.66887981924976	0.0265130786911061	0.269712281924156	0.787500609841902	11.0293950025414	10.4738390192863	10.5601305945341	10.3564336718561	10.2260158231414	10.2707777317076	10.0164347802215	9.97444393966458	11.0540297766489	11.8654689673511	9.95077985935579	12.8053753859126
AT1G06640	AT1G06640	AT1G06640	0.478760681086813	0.420789388388512	0.965034992851923	0.0804415358784305	-0.332588104166631	0.595601537633357	10.6763069803342	10.0589307962733	10.7273815370178	12.8073276011259	12.3186799936795	11.4321276744932	10.8477603357034	10.7621369172921	10.9340038397662	11.8899077416719	11.1417356239694	10.6937633864368
MUM2	AT5G63800	AT5G63800	-0.50479938219854	0.440162187304982	1.27091709419119	0.0281014216572704	1.19992068846336	0.0332930874493149	11.9176201380985	12.5026190947367	11.6669425864802	11.7401051879438	11.7545616977239	11.3957321377135	11.0587619638741	10.2522761895935	11.1544739869602	9.12532789603229	10.8142709596848	10.6553590146749
PYL4	AT2G38310	AT2G38310	-1.63251720589276	NA	0.867709478359125	NA	0.337987064454138	NA	11.3518913702696	12.1771128215986	12.1120967191353	10.4916936773811	10.8448542026339	11.0780446989911	11.8278140841059	11.6230929263109	11.2567952176981	7.45937405732995	11.4030713103327	6.67826751297343
UBQ14	AT4G02890	AT4G02890	0.399293939598024	0.327515078143508	-0.839766297609212	0.0237523690700957	-0.778800584906338	0.0320340523552447	11.8443510970121	11.7143762658036	11.8357872207899	12.1054606346239	12.1707359515151	12.1352175095411	12.5365446343482	12.6408789755989	12.5529336918644	13.4450500486727	12.1611689273552	13.0447327562538
AT3G20820	AT3G20820	AT3G20820	0.255907015817966	0.753045772024771	-0.0809719179008759	0.943625588730687	-0.40551166917164	0.584371437826681	11.8491204171295	11.4136885254152	12.1030497684108	12.0192300469865	12.6062044655579	12.4974684109755	12.2912404548372	12.416262609373	11.9088947111444	13.0300294422356	12.7628942931464	10.8031989547748
CYP79B2	AT4G39950	AT4G39950	1.80225427191753	0.0766282202590654	-2.78131865605516	0.00381987286834201	-0.0941640866927126	0.950088806783692	9.71578641486266	9.65179106914739	9.41709216235237	8.59425678593836	8.93092772498331	8.61530888558871	10.0671739944574	9.21093162605844	9.67911334737188	10.8307943514039	7.99441380368064	12.679803908139
TMK1	AT1G66150	AT1G66150	-0.664180913179878	0.429747954958232	0.0320302116057451	0.983219001773977	0.303289205059219	0.75234369005419	11.6164239019357	12.2383440377152	12.2527577866304	10.9118682730517	11.2016154609423	11.2549580076774	11.7050237073948	11.7868842045625	11.7916927848697	10.4553259728985	12.1562369793686	9.25026621847542
ABCC14	AT3G62700	AT3G62700	0.916192119155514	0.0079525203863441	-1.79833754759124	1.55004694476335e-08	-0.556148328628126	0.134519950914582	10.9169927023098	11.0756995223154	11.0500139549895	10.7963215767591	10.5485179727643	10.7158726588268	11.7860158697666	11.8682860068381	10.8594359054496	12.3824593669461	12.2585917220643	12.7681526392877
MDAR1	AT3G52880	AT3G52880	0.833884177574861	0.00356947958872326	-0.209929722280946	0.611922601993771	0.0407083247607354	0.927766549613014	12.2522107061826	12.5966216587502	12.0872147357777	12.9848960676942	12.9654195739829	12.7724520779681	12.3784920749047	12.2563035255843	12.2219501541136	13.3828938466274	12.6129964334312	13.2545670270286
ERD14	AT1G76180	AT1G76180	0.498051781662648	0.208128025886037	-0.028188935760386	0.968752303287961	-0.610264449786047	0.107312727917442	11.8630201494393	11.4170326076118	11.7106918369635	13.0698846841521	12.8332748141397	12.2390153374495	11.9023657760324	12.2948461096524	12.578986864129	12.8546569769358	12.4535241419945	12.9879147602267
ASP3	AT5G11520	AT5G11520	1.07438938811957	0.117083756019373	-0.874997577008993	0.247097319851365	0.117121136374065	0.90218658920006	11.2459383894064	10.8777266029768	10.7029333993673	11.1453861578074	10.9710275384794	11.0047553017902	11.1266322272912	10.719814080495	10.6344409914385	11.0206589562631	10.7308703171968	12.9324042171771
HDR	AT4G34350	AT4G34350	0.257689945500358	0.628952292763753	0.0225240266063739	0.978588924345237	-0.149292530863715	0.800052292171695	12.2267824663554	12.9260959664295	12.1710868050471	13.047578296365	12.9020632764918	12.7777650198691	12.6004426022458	12.3998157890438	12.8622055631955	12.7779205894168	12.2232408654593	13.4226921199929
UBC28	AT1G64230	AT1G64230	0.53555443519727	0.260689394438645	0.226096945381524	0.726333222194204	0.062668831058115	0.922333026021996	11.9242644393815	12.3979578817967	11.9964407616651	12.7840876471348	12.9833467893726	12.6760557077566	12.1263669488288	11.8550340112391	12.1755772725894	12.6541703022378	11.6644434149782	13.1129570907588
AT5G10770	AT5G10770	AT5G10770	1.50167569243553	0.00203905382931576	0.497488193340651	0.44093093107847	1.91859571322324	4.35450130360899e-05	11.9673072145838	11.6296149769661	11.8577847393116	11.35817067763	12.1922135807049	12.0375462670213	9.37026996727255	9.9356279399224	10.284072485013	11.2090877792194	12.0441788730697	10.6111346176097
EIF4G	AT3G60240	AT3G60240	-0.397419372906103	0.508195800930455	-0.660459152626368	0.267095756455828	0.0780468770828784	0.91687209079636	11.9670147227062	12.1463579924979	12.1559850437025	10.9399281354639	10.9816929999796	10.9521184074148	12.3258840827998	12.2809776228249	11.1675822558172	11.1772213371479	12.3028435045058	11.0057568016459
AGP6	AT5G14380	AT5G14380	-0.309248996128725	0.878556100526273	0.148931037097501	0.95515159602345	2.29400494771921	0.115851612372233	11.8325189190416	9.82001682598696	11.920622618306	8.40265368452242	8.93092772498331	9.49395451414347	5.56773372734797	6.08947962889533	10.6551618864941	9.28126361995591	9.37739863295725	6.77696506026266
CRT1a	AT1G56340	AT1G56340	-0.281296417221837	0.49035097979508	-0.088331118151894	0.882534931817092	-0.092730105912627	0.849481689187338	12.7024083014683	12.926933970631	12.7149048323316	12.4380026976948	12.5042184546401	12.5795305238667	12.9738660704762	12.9759346953703	12.6615257215859	12.6787259266345	13.0075430005223	11.8881133505263
TET8	AT2G23810	AT2G23810	1.32288147689986	0.177024009495856	-1.19446983733941	0.263370977094151	0.484112004877671	0.672488866378528	11.3934052030385	9.8986708511105	10.3194638767809	10.4007626072774	10.3616821142888	10.2068597029518	10.2812445353188	9.23414962307329	10.710891621078	10.1013201645906	9.87934134746212	12.7215599068495
AT1G32470	AT1G32470	AT1G32470	-0.574079093518774	0.297149858352027	-0.0105100210566645	0.992241897326705	-2.34974786398612	1.15214536978023e-07	9.83597728464272	9.99387845152814	10.325882327089	11.9365778461136	11.8306982508078	11.7075725229628	12.07309892132	12.3707203365877	12.719593516183	12.5914504078824	11.398656170601	11.0473098615777
JAZ6	AT1G72450	AT1G72450	0.779416641647207	0.0383131117770917	0.60595094196731	0.139117706125391	1.39138442266135	4.45237167369361e-05	12.2275152418025	12.1877799070444	11.8943350214225	12.554422262738	11.8004658892376	11.8258962631854	10.6790554801584	10.2560619833185	11.1051258539592	11.362605410213	11.437914276618	11.6784049751068
cpHsc70-2	AT5G49910	AT5G49910	0.0476814216223324	0.9309895346336	-0.367326314530439	0.419206902332602	0.143727849028836	0.766169810589528	12.1492403941567	13.2032989678129	12.5386325131388	12.082511542913	12.391045797571	12.2122323113645	12.7390021668986	12.6236438496899	12.2549693046324	12.7919350247366	12.4414122586986	12.5477535042087
AT3G17800	AT3G17800	AT3G17800	1.28148229145146	0.0244016359449945	-1.15000373650426	0.0537372681739767	-0.0577679980316268	0.946970779318974	10.9999619419285	11.0605062268318	10.835438422476	11.036511111883	11.0484359292101	11.3625912722612	11.0737287297481	10.931100791131	11.0688142464809	12.6093330032979	10.6604946646405	12.8384005459627
ABCB1	AT2G36910	AT2G36910	-0.00961192117433615	0.989668766434356	-0.715899949143186	0.0644658413394136	-0.0960005280757292	0.852585666887065	12.2110605980254	12.0992577954528	12.4279155927393	11.5666126861224	11.7607673051319	11.5333201817058	12.4342278573528	12.4655974825916	12.1212956671342	12.1808413834566	12.8745001530535	11.7263892044412
AT2G23120	AT2G23120	AT2G23120	0.223769993633687	0.735515690621998	1.00983002889175	0.0571617814834475	0.359643614390561	0.549644165288862	11.8075796246219	11.5634696020715	11.4528272785625	12.7218948326212	12.7156711674674	11.8770307897964	11.1770042983078	11.0622942274085	11.4949048461356	11.464979507484	10.4706976848119	12.0781012858301
PREP1	AT3G19170	AT3G19170	-0.404790271674319	0.333677067282691	0.134493930330739	0.825496405343652	0.206584972969879	0.656573822379062	11.9487634261075	12.9391137213818	12.3667551347374	11.88796558519	12.0110840952868	12.0913233193947	12.5388577680236	12.3513854656835	11.8269074147569	11.8287323275056	12.081078849178	11.6521764559933
EMB3137	AT5G14320	AT5G14320	-0.389763652917018	0.458090520565716	-0.177754976538985	0.80711683641279	-1.40954100238817	0.000881164299911026	11.024905739955	11.4505201966302	11.6615153975479	12.2323047587898	12.2824757945023	12.2154262461234	12.8310105359498	12.7759950278044	12.8248070862882	13.1270967261853	12.0438647554919	11.6829577028129
RGP2	AT5G15650	AT5G15650	0.402835549104723	0.0622819105017832	0.0555196720478455	0.877643658029861	0.54841611650702	0.00677289210234719	12.7006501879824	12.6406044664557	12.8269395941198	12.4861151944718	12.7630301723888	12.6421494425111	12.1463939707862	12.3266966871539	12.0429710921947	12.5925745875612	12.7841125888818	12.3246895349467
CAO	AT2G47450	AT2G47450	-0.693032039783335	0.170908855202035	0.667174621939923	0.218450215890203	-0.367649183454606	0.508109750552196	11.6021802317982	12.940276258008	12.0121614864938	12.4938097076005	12.8626282616561	12.5304824762297	12.503502045726	12.5222360875871	12.9271322210911	12.4101404387088	11.8097145660798	11.5606407138175
NADP-ME4	AT1G79750	AT1G79750	-0.242256092621542	0.425465819044604	-0.716798967176358	0.00588559384114698	-0.191409033250605	0.540398888551069	12.4130940763323	12.8073377902808	12.6326061710622	11.5534190509321	11.9965084999499	11.9861136019695	12.9277362040831	12.9183694491403	12.5813087352253	12.806541451381	12.4758179108707	12.4136620976032
AT3G62870	AT3G62870	AT3G62870	0.0613102172517339	0.903350122995464	-0.429406303554486	0.289378129279866	-0.649061826896355	0.0627339839841513	12.5480787212796	12.6715338745676	12.7394960892863	12.7670437954184	13.1088814648326	12.9116001636978	13.4921703633604	13.3052757212706	13.0858203980445	13.8723146464153	12.8684817980085	13.1648166953034
AMT1-1	AT4G13510	AT4G13510	0.0162460282093493	0.978456270934373	1.22354588413087	0.000239619747895283	1.42004679657921	8.92729125665946e-06	11.8082328818885	12.4849737823736	11.3575914318725	11.6914173427459	11.7770404923917	11.8626578353828	10.6593472016462	10.3546946434346	10.5920844251615	10.4291358325561	10.6431806363851	10.5909279520945
CLPB3	AT5G15450	AT5G15450	1.38475605278924	0.000350433235716376	-0.921922431752861	0.0311705744222913	-0.263027463666751	0.603667670597754	10.6684132943997	11.2893929345838	10.6270003250157	11.6793216845559	11.566969233513	11.6094555523735	11.0983333862463	11.2537005394629	11.1144190549055	13.0479658828317	11.733852603167	12.5502474195152
ATAF1	AT1G01720	AT1G01720	2.59891214425847	0.000424233016653668	-2.00856654030416	0.0111510758071933	0.850300422451189	0.33624562664434	9.91452407936282	10.242461250063	9.80485697861157	9.7430066654352	9.78065694706371	9.69703885244707	9.57848205027083	8.80517835330465	8.95640522789284	11.6985244273251	9.18570784952222	12.64055303097
IAA9	AT5G65670	AT5G65670	0.252575922142571	0.461979346860018	0.20948676068727	0.606484587515238	0.206861122275185	0.554176034496917	12.6046402305176	12.5030687129449	12.6712851013481	12.8875935074584	12.8677710076954	12.7920324416403	12.1450449566378	12.5957814678479	12.3879510153061	12.412051999858	13.0759646490999	12.3068071808842
AT3G04840	AT3G04840	AT3G04840	-0.256841978524022	0.496913317391089	-0.198734367356511	0.665485255265831	-0.728521368135899	0.0208303904001083	12.7013536904967	12.719913889198	12.8931138258194	12.7723257584904	13.2337931230523	13.096500461476	13.657168295949	13.5058021358015	13.324740064217	13.7091906562284	12.9620528666934	12.9228128930729
CCA1	AT2G46830	AT2G46830	1.91791661968779	0.000838317796560351	-1.50319739413579	0.0144988103548408	0.425366990832351	0.559782990375627	10.5608850888063	10.6424970395839	10.2850551153855	10.6386760751894	10.237503733821	10.5728791510645	10.0427520257077	9.91821237329504	10.2585069138458	11.9901344002464	10.3148829664578	12.7515607425234
DMR6	AT5G24530	AT5G24530	0.331486327216687	0.732783192019974	0.912276627589623	0.301316090053965	2.21114435609027	0.00163488559636963	11.6979962558591	12.3278637477953	10.6410400814002	11.1946884441546	10.6908802665152	10.1726117899181	9.07962176056697	9.00437849328565	10.1389025337235	9.64425150774332	8.61812344714705	10.5976950025283
RING1	AT5G10380	AT5G10380	-1.94837312118387	0.00149819409975855	0.860101112049514	0.25454174409483	-0.602155487085371	0.414935932333393	12.0620986170571	11.1032438744	10.2670616123333	10.5830144189851	11.1898370102368	10.6768040161279	11.2256767898517	11.5390993428541	12.626728502615	9.56170333806507	9.84080440696569	10.4160114335234
LNG2	AT3G02170	AT3G02170	-0.964980511462299	0.358376506401886	-0.153820061328825	0.927429802959521	-0.160234332747404	0.906271979873546	11.7403709576427	11.6398733161968	11.9929879007904	10.7170238218242	10.7721162698806	11.0181187342914	11.8315926694491	11.913332743504	12.1166786445777	10.2078600822903	12.2011563009558	7.85739533235522
EXGT-A3	AT2G01850	AT2G01850	-0.230992190843888	0.736876298210866	0.138702908406433	0.877734737803178	0.789725256829603	0.153414973568531	11.8630201494393	12.5355180487602	12.0831610152619	11.5044910214287	11.2382918733013	11.1556716059251	11.5702994754253	10.567683496275	11.7916927848697	10.4466486464036	10.9545611348916	11.7838908733034
AT2G05920	AT2G05920	AT2G05920	-0.486134544661796	0.264046894807897	-0.639357515092866	0.143681755620462	-0.404139627949259	0.3627013429436	12.0133583085584	12.1184588695143	12.3359694705753	11.1336138554195	11.6581245603888	11.4850552597261	12.6287088249941	12.903360510971	12.0354641797036	12.2748771914739	12.3422061784539	11.4734518666262
AT1G54410	AT1G54410	AT1G54410	-0.117668997618216	0.853576037401917	0.281290198789524	0.665186412045255	-0.420138835122356	0.415708346791026	12.3061611615092	12.3248149527719	11.8937179463655	13.117976658465	12.556112463181	12.5659461162968	12.1157317974293	12.5287709381663	13.0328929349339	11.9582200828968	12.2438989538577	13.0417228474074
RIP1	AT3G15000	AT3G15000	-0.353712548987573	0.491298411603294	-0.433537243886939	0.429974240066895	-0.330833965015959	0.519686654360487	12.2008979872897	12.7160405799191	12.2829965137906	11.529661577788	12.248497358934	12.0180576077096	13.0795083118496	12.8808567313484	12.1195216374059	12.8200419718531	12.2720639961373	11.9604004382064
XTH6	AT5G65730	AT5G65730	-1.21326492736889	0.194596619720696	1.62604183548606	0.0789645262993404	-0.720043917502898	0.475728258070412	10.8658241747013	11.179483999912	11.4904532742914	12.4807045129262	12.3252748264339	12.1754320065296	12.0602741721881	11.9945125482653	11.6772049368001	10.1294765246679	11.8364396986287	7.92659921372143
AT3G48140	AT3G48140	AT3G48140	-0.114814840208199	0.79385344503123	0.612631806464054	0.0732783417955899	-0.656741456380815	0.0420897698559921	11.8007025050478	11.9246572726319	11.615102523592	13.0135476123571	13.0884093201503	12.685090067163	12.3058016846517	12.1528189959624	12.7884244277533	12.3070782524306	11.9474078570642	12.6435925681588
CSLG2	AT4G24000	AT4G24000	3.93400156296163	1.09499585344073e-10	-2.18508675207368	0.00142294633653594	1.54299694221832	0.0293747468445902	10.0488329669393	8.32031660181841	9.35568522266509	9.45633295138441	9.62219451936571	9.73799543395631	8.09304945686117	7.45933806547962	8.00534461858635	11.7723076551715	10.2268570387843	12.5321942559109
AT4G34450	AT4G34450	AT4G34450	-0.0210203842447953	0.962510755171816	-0.310084491724615	0.36762502647838	0.052268870373007	0.898353782969876	12.6395626504199	12.8069736766792	12.7911052276763	12.3802265463292	12.3601416449495	12.3536103036929	12.8576094340718	12.8559189669447	12.3064014721972	12.6093330032979	12.9978456410904	12.3397604299904
IMD1	AT5G14200	AT5G14200	-1.97643098808688	0.0253215297662631	-1.35484671848425	0.172326402026233	-1.54457720898986	0.0895371667179403	10.0740396907667	11.0358591587598	10.3771103833098	8.51581122106426	9.60849657904886	7.39611970032491	12.3468646970625	12.1234153033343	11.7542257354535	9.06828764441913	8.6776448625026	11.2276443644116
AT4G26630	AT4G26630	AT4G26630	0.0730772659355998	0.94642656897284	-0.838981722950909	0.316537110173492	-0.166521059120051	0.867247914526329	11.9332758162829	11.3085537320978	11.5480581034779	11.1602900891202	10.9778929515037	10.9147386744312	10.7339251998381	11.6889907988462	12.4488399210372	10.441666640209	11.6217257272074	12.6888862582268
ARF1 AT1G23490	AT1G23490	AT1G23490	0.00238582626506901	0.996796132914959	0.805696138655902	0.00105259657785659	0.438798788179203	0.0964518934697367	12.2840243097109	12.5607892993119	12.2440696095792	12.8541092567172	12.7592715742325	12.5914246024218	11.8294946772844	11.7222134159851	12.1986139815392	11.7125523415585	12.1784422627614	11.8706589161003
SUC2	AT1G22710	AT1G22710	0.647938082673162	0.265503526305798	-0.405723118556283	0.570473709849593	0.715209422527251	0.20644434930396	11.7944519747952	12.678317948427	12.0519747601483	11.4742136544573	11.8403575230416	11.9039150962076	11.5627415334795	11.7130613904467	11.2075439176771	12.9158883928968	11.6673011671208	11.4095093287186
AT5G65220	AT5G65220	AT5G65220	-0.744413732927228	0.0926293262810415	0.2536455091706	0.679181301503619	-1.86881588582708	1.12066900832004e-06	10.496681724782	10.8168211273026	10.8747424604621	12.1766642729443	12.2688559008435	11.8689405815375	12.4333992423042	12.5227599663087	12.8287211609323	12.5205735561873	11.380859239887	11.3557769046874
UBP23	AT5G57990	AT5G57990	0.0765408563114836	0.859418636898252	-0.32285279016927	0.391557259285265	0.795145653600721	0.00670212271051833	12.0280138753724	12.507333111713	12.2479374825164	11.0379152553679	11.3606553175143	11.2845650080978	11.5597072353415	11.6201583760737	11.2307372423591	11.161399061911	11.8933391782418	11.5215226966782
PGN	AT1G56570	AT1G56570	0.0658073494533541	0.943266571350905	0.327347371136993	0.712243117494595	-0.55807673644378	0.415283491611228	11.6242354874646	11.4727271696561	11.8251469116394	12.6231531369711	12.7612626400337	12.3859252828586	12.4147684085154	12.4458445421436	11.6115751505522	13.0127072744499	12.2243501295399	10.798171732613
CLPR1	AT1G49970	AT1G49970	0.310898405559231	0.351794940892001	0.118265027080513	0.803875063383998	0.512508241060171	0.0936099540048863	12.5070228418699	13.1316877146685	12.4663958287547	12.5731860070978	12.6765848866995	12.7025770300557	12.2951986553733	12.1178781087777	12.2501129977321	12.7041712868803	12.1649290734295	12.6715806175877
NDPK3	AT4G11010	AT4G11010	0.74004819657775	0.0450943677808133	0.241814849853732	0.636822669352619	-0.54259271770229	0.157249975553187	10.9599558225155	10.8355070747331	11.072544378962	12.8370711163751	12.539708587344	11.9253512910491	11.2844485587371	11.5156042401809	11.6762398113184	12.5810100071285	11.8093450091306	12.2286221192905
SVB	AT1G56580	AT1G56580	0.0817365766037625	0.92866022873068	0.333650816383123	0.7064726702955	-0.548654901926282	0.425232316496072	11.6104436983253	11.4519181919456	11.8032994066587	12.616824911824	12.754837120789	12.380503245295	12.3865058338196	12.4202045981659	11.5783807295184	13.001324716174	12.2115418069031	10.7821356325194
CSLE1	AT1G55850	AT1G55850	1.15655950374668	0.0284550041652276	0.757220593726128	0.20570309470474	2.26737679238126	1.9536884992364e-06	11.4362955804963	12.4295226089476	11.2541801594686	11.48351835747	11.5149469306001	11.3499645103864	10.0628941662529	9.18733385016191	9.19341893836603	10.3921686169471	10.2444598143658	11.2394374359423
ATSDI1	AT5G48850	AT5G48850	4.36546309982791	2.27731311717278e-08	-0.339080804064021	0.813982630243066	0.485531418088688	0.665359590357464	8.30614170199751	7.54452358891947	7.18611917263675	11.4522664226333	11.2255288683089	11.1214101887788	7.82303160445575	7.40581435006172	6.1456032171398	12.0969787445721	8.83696660532424	12.1518795757189
SAG20	AT3G10985	AT3G10985	-0.223909753960074	0.656988486345678	0.46986897927869	0.331058020101529	0.629877241366516	0.132992624794135	12.5839986430711	11.9928325541704	11.9688766473516	11.7636343423286	11.9491622147051	11.7618036395153	11.4177812467177	11.1291874590104	12.0433454144099	10.9176784124656	11.7134572130778	11.3345212282137
AT2G41105	AT2G41105	AT2G41105	-0.0209122033634344	0.982505044661244	1.44643501994124	0.00644194822210512	0.803313171888235	0.157100036775249	11.6565174081304	11.500464091088	11.6716296921626	12.5371499194439	12.3659686521211	11.653365564801	10.6326435721835	9.96059018426744	11.4515649464747	10.5463230949742	10.2939032880952	11.3199799264347
AT1G56100	AT1G56100	AT1G56100	2.53409146229075	0.354604615451185	0.351477768837518	0.936681728134327	5.75932735802834	0.0152688176454406	12.1121586467587	9.19807966977593	10.5686607864875	9.40066579606975	6.59331446892124	7.01396072751713	2.33893006518402	2	6.94670074028047	7.28119989968761	9.09158829494049	3.02569194856398
TUB5	AT1G20010	AT1G20010	-1.6500746195059	0.1534479577279	1.21253082694124	0.361087098271017	-0.676486963841904	0.608881780101667	11.2008800087846	11.5933363971854	11.8367506415538	11.5291624463818	11.9665244904872	11.8847111689749	12.3953265930927	12.384909248383	11.8931980604822	9.60690950924049	11.88213739518	6.42355993161853
Tic62	AT3G18890	AT3G18890	-1.41549430958857	2.4854993989861e-05	-0.00431164386934023	0.995590029798277	-2.09228529439727	1.49764152455238e-10	10.3026381103575	10.116482098672	10.5601305945341	10.8801238679053	11.0294697176826	11.1077245426679	12.3163273555886	12.439477149437	12.5178069220445	11.1407977829808	11.4196298409021	10.2319141846776
AT5G45670	AT5G45670	AT5G45670	-1.00828478430511	0.487869585885839	-0.0463966747898638	0.98573141260738	0.0935048467429474	0.96075931423678	11.9748912634304	10.7861153497735	11.8769563620619	10.2526240055085	10.4266865721857	10.7483090109045	11.9039617765791	11.7609186895487	10.6890487769979	10.2325886366488	11.6546022078267	4.9019959298183
GolS1	AT2G47180	AT2G47180	2.20605750150419	0.000356547516922253	-1.17509577265557	0.102837411719633	-0.63803253162584	0.399453578706069	9.23031932432913	8.86747428589181	9.13326722095264	11.2996729653824	10.6330988169428	10.0308215418025	9.91402708041013	9.91342595833078	9.22807815903239	12.1875527743981	10.2661654871655	12.4842227943233
CYP83B1	AT4G31500	AT4G31500	-0.227693592917378	0.795640853250691	-0.286264916331503	0.77755723603567	-0.216801750730795	0.807104496438429	12.2731821159736	12.4585581469346	11.3386730178862	12.079787491606	11.7541174169679	11.5197612862717	12.8215416189698	12.1412658056366	11.7916927848697	12.5756192151535	10.6172359539155	12.3974096560325
EXT3	AT1G21310	AT1G21310	1.10353604377339	0.402948748644529	-3.2281074180504	0.0044373269464293	-0.4596289761973	0.765149676339751	10.3072668020092	10.1455714905674	8.74441843567187	7.81967633691247	8.74310845435682	7.94183816546023	11.2167150323611	10.3393119911253	7.71331214827016	10.9987781726358	8.50218208402161	12.5329509986725
HOT5	AT5G43940	AT5G43940	0.672927218648619	0.0672490851400248	-0.750370996494578	0.0429765966308564	-0.830388731658836	0.0177383265220319	11.1923977333504	11.350632238343	11.2270036917838	12.0185189939523	12.0514186514316	11.9593465893331	12.1721196208264	12.3031036576739	11.7265220623391	13.1777875001655	12.0862740661526	12.8132875877934
GTL1	AT1G33240	AT1G33240	-0.961631863090157	NA	0.637413439696794	NA	0.361962887209095	NA	11.5011619989085	12.1549669720995	12.0882938069883	11.2115848701412	11.0176730480508	11.5027503146397	11.3320551177617	11.4432855801955	11.9039562994079	9.23017192058014	11.8630348996804	8.64660675581997
AT2G43160	AT2G43160	AT2G43160	-0.168037889673103	0.695134863784658	-0.126504569277562	0.814935662900575	0.532310340914075	0.126449579023057	12.1600280483739	12.6671271191181	12.1260871380153	11.4860923826054	11.5212269001633	11.5333201817058	12.0074326533036	11.8579433046925	11.515016943342	11.2017395427692	12.0290235462668	11.5690274631687
AT5G15200	AT5G15200	AT5G15200	-0.306410904764992	0.361332807318743	-0.500104351837654	0.124372484700972	-1.05107958926989	0.000125526079625649	11.9579179359816	11.9969884082939	12.1776919647916	12.0449465181681	12.4762080145811	12.3216330937206	13.1962917023427	13.131725334746	12.9546563830941	13.2035843164341	12.4078756939123	12.6447599178757
AT1G32630	AT1G32630	AT1G32630	1.33135001729126	0.0775069282528236	-0.617597038686634	0.518038549913649	0.149322331059591	0.887187462041802	11.158985612814	10.6843306785144	10.495714376358	12.0970658429486	10.6731296580761	10.9147386744312	10.8073973326888	10.2086615108535	10.8712915154208	12.0930123801005	10.2499169248952	12.6875275454007
AT2G11225	AT2G11225	AT2G11225	0.592718145338161	0.4570004385114	-1.42354880904574	0.0460360463123873	1.06305848701928	0.138628625193987	12.1068584416976	10.7249853781748	11.7970431509334	10.2978640358397	8.47631507385936	9.95641728719124	10.1298930088502	10.4808389591812	11.0232395454061	10.3973242085826	11.6979691966214	11.1710823060643
2-Cys Prx B	AT5G06290	AT5G06290	-1.39879677756939	0.000412427007741918	-0.265893808380111	0.663607747165725	-2.24487190707024	3.01430973474914e-09	9.95991332944805	9.94308888247338	10.4050922528067	10.6265947761354	10.7175591035581	10.7459014205934	12.3064052247503	12.4142875684781	12.3569667480808	11.3632642275128	11.2043501977639	9.95761641762074
4CL1	AT1G51680	AT1G51680	1.13239067756889	0.0484936197526998	-1.33905950953495	0.0189789395397131	-0.420945803950035	0.527047205016067	11.2502716376369	10.4664802982016	10.4427020853429	11.3130722841905	10.7419622076827	10.8324103206654	11.5753161958054	11.120906969185	10.7618214546336	12.7487204214186	11.1192517673128	12.6114728944344
MYC2	AT1G32640	AT1G32640	1.34109674797458	0.0783570111650984	-0.633374793326948	0.509651014952163	0.146636433278375	0.89092252089889	11.1388721287474	10.6481996477851	10.4735868986513	12.0746659905688	10.6292277818447	10.8836835686203	10.7850531861516	10.1783916164971	10.8526172707172	12.0806468907014	10.2079157249811	12.6791204213578
SHM4	AT4G13930	AT4G13930	0.315957746734457	0.485509313536797	0.00142013726525767	0.99858187632785	0.543422912788976	0.184959118939713	12.213035226742	12.6570614214239	12.4953599226525	12.3343952818872	12.2719626411813	12.1064164360631	12.033548648319	12.2004222429332	11.4282507094466	12.2522923059628	12.6520591665685	11.6391154959757
HA3	AT5G57350	AT5G57350	0.742339762247818	0.000208136739789416	-0.142544307085549	0.641305743653742	0.82029805860303	3.53641799235315e-05	12.6747347090298	12.6588784375869	12.1855280273806	12.3668808073443	12.2358247159222	12.3037387497553	11.71823747851	11.8007741406959	11.5845666938632	12.5993013318187	12.3511198272497	12.3733868150679
AT2G34510	AT2G34510	AT2G34510	-1.66093216712554	0.0763889071529174	1.63084662291318	0.0946543071973732	0.795467553845259	0.44326824665909	10.6089176672768	12.0103337788694	12.1391624262971	10.7905022767483	11.1003918347366	10.8079984456523	11.1320898138797	10.7946028743412	10.8611355405317	8.3233824537442	10.4744319727367	6.95615580034701
IAA7	AT3G23050	AT3G23050	0.419996682804819	0.520960114909989	0.187306289993926	0.836850021509602	-0.154725509602581	0.841790787587328	11.5232132329885	11.2678591672241	11.8402776901987	12.5123633648327	12.4437911886419	11.9548367367802	10.9927995787902	11.693185706483	12.214656521263	12.1536791805035	12.7125977407119	11.1309932043677
BIG	AT3G02260	AT3G02260	-0.220082347561456	0.693518820794912	-0.918810237776287	0.0424940639351146	0.181012190459658	0.752346459299035	12.0147739847637	11.9216334035583	12.1647070436425	10.8524611304438	10.5638088951327	10.727308521956	11.8790231365661	12.0898687938728	11.5496840004467	10.7373245101412	12.2201859841598	11.5846832334942
EMB3113	AT2G33800	AT2G33800	-0.689230833629515	0.183900404880302	-0.167595299420837	0.832284699616162	-1.70035770540641	0.000136074020162102	10.4828363933533	10.9625591220958	11.0544378523418	11.5085479380521	11.8060489819086	11.7570293762154	12.7034720089403	12.6721484669433	12.2357727939785	12.4982533878038	11.7854942656663	10.8654056716006
AT1G09500	AT1G09500	AT1G09500	4.05981082358359	0.00150987952938808	-3.19811496634211	0.0194658694982743	2.2727127564983	0.104896959452149	9.35179421570529	9.65179106914739	9.07567243717323	8.67227712038213	7.47096046162563	7.43649238930105	8.42192735732959	4.39862629057589	5.87654425786675	9.67004048176539	7.88082115179943	12.5051979836253
PPME1	AT1G69940	AT1G69940	0.254887259003136	0.932667732985415	0.145406670986317	0.970047098661589	2.77490584758093	0.189130613101728	11.6845392647768	9.18019726850146	11.8251469116394	8.02053372431685	8.29272858077684	9.78565625647842	3.51284763051334	4.94046289080408	10.0552573942754	8.41773530394733	9.88496397633885	4.9019959298183
TUB7	AT2G29550	AT2G29550	-0.666108011201417	0.34193534310005	-0.314522837160539	0.738678153237002	-0.502386100162197	0.49067345413795	11.7822016196232	11.6084590251317	12.0588717933852	11.0009558842117	11.4932817368232	11.5037006491271	12.5316491387124	12.5917925003687	11.712938819334	11.8885354130028	12.2588624041535	10.0351551922855
AT1G69840	AT1G69840	AT1G69840	-0.0644764025126673	0.92591807441583	0.817528708722496	0.099097167589238	1.35569346084883	0.00178378987495719	12.3012969123108	11.7729682503559	11.5472735854431	11.3525393473245	11.2986394986649	11.2701167304354	10.0657487952937	10.1186522758829	11.1880400429108	10.0234339874082	10.6373628084788	10.7188098533269
EMB2296	AT2G18020	AT2G18020	-0.229058882835685	0.570383952012112	-0.18480308537251	0.705963698106454	-0.790935575523246	0.0152688176454406	12.4025341934652	12.6135850722441	12.5877202912296	12.6189374059381	13.1634337475411	12.9099881504863	13.5318070618055	13.4261332428539	12.9661525701445	13.4909882908579	12.7224450555897	12.9757211206475
HSP93-III	AT3G48870	AT3G48870	-1.04477587710296	0.0781146540439458	-0.802481807907168	0.221944790064071	-1.16426866966196	0.0426878630308497	10.9879031782209	10.9194195183113	11.2685311001153	10.1090500505036	10.5121959900115	10.4995067747541	12.5058687253946	12.4677756519037	11.5144770434504	11.3258991637301	11.7684849459809	9.86609546106057
STR16	AT5G66040	AT5G66040	0.583031738566959	0.48272491087814	-0.189050031694398	0.875669623566239	-1.37762892661862	0.0541997518176124	9.75561858318164	10.2828212838674	9.492387768546	11.6967608101113	12.082539715019	10.9500282351462	11.0551754455189	11.0309656078491	11.6049970859158	11.7503143608	10.0899456374452	12.6545285425217
AT4G38710	AT4G38710	AT4G38710	-0.0568641558587467	0.914294245756935	0.416337105575443	0.328810009463793	1.116693036977	0.000765156163473368	11.7658164067013	12.5258154013212	11.837713419382	11.1217447009226	11.463698097404	11.3808094388566	10.9424353189147	11.0478073571212	10.9177630728568	10.4366673702003	11.2360425542313	10.9569690371141
AT5G21020	AT5G21020	AT5G21020	1.15298262131951	0.108577866809267	0.152322967513122	0.899853248938149	-0.468630064455245	0.567604523463425	9.90966212735646	10.6715875068298	9.71828940851228	11.9825119595469	12.2809345390695	11.3962439705946	10.6602918213004	10.4292398097858	10.7745033520574	11.9708113005277	9.94809664941835	12.4367593577305
BTS	AT3G18290	AT3G18290	1.01944397353093	0.196735927843192	-1.43056415485077	0.0640336314483216	-0.0660378118677389	0.952537746717096	10.4184057536772	11.1383986773597	11.1344465978721	10.6265947761354	10.8331232739049	10.2516716450446	11.7937844346132	10.5778024272728	10.0582239110223	12.1197710706179	10.4328133496082	12.6909219311883
CSI1	AT2G22125	AT2G22125	-0.61525813392166	0.439746229104558	-0.194920050249906	0.869089050722781	0.0707120945751746	0.946249365661707	11.5900755157435	11.7944327917554	12.1192408653914	11.078052075336	10.8531754188445	10.9749126314501	11.9988701452798	11.9355361486648	11.3131390368517	10.3555541986218	12.2062180482608	9.74417953138607
HSP91	AT1G79930	AT1G79930	0.193021252913597	0.650435504355562	-0.388046883810908	0.346561204561326	0.629009857162107	0.0690296511004161	12.0894970487199	12.5521249881266	12.2112625036116	11.3799252117151	11.5445362835106	11.4946470961669	11.7173300592396	11.9045156204363	11.3279635793743	11.4169232077923	12.2838164150668	11.7508803413901
rpl32	ATCG01020	ATCG01020	-0.302756137120704	0.723063033648631	0.726886867948126	0.366785956072826	-1.47646118377911	0.0231080854248323	9.63413731624777	10.5576043189497	9.98945257030149	12.5519674096424	12.0485229515667	11.0464376903714	10.7339251998381	11.0964804757211	12.3770038662323	11.4301890227352	10.7355459192669	11.553697182357
ALDH3F1	AT4G36250	AT4G36250	0.479804169976143	0.476927337039122	0.147143463004077	0.882227131825764	0.281146436358881	0.700642858684999	11.7980740027705	11.6213554613195	12.1546979376451	12.2140988445728	12.1428374960164	12.3012813244115	11.694457078084	11.8336587735262	11.1758002149091	12.2912406677587	12.6499968034252	10.5446509804134
ABCG11	AT1G17840	AT1G17840	0.722390704413096	0.122974855776337	-0.683874040342355	0.169628850703471	0.781996558305506	0.0872990140061043	12.0246450114207	11.9084562335196	12.2888750777725	11.1686464398445	11.2332002124412	11.5836223323372	11.4155451824769	11.4788184458965	10.9572328838928	12.3475934843872	12.3370878287026	11.0380997573855
RPS1	AT5G30510	AT5G30510	-0.114261716852998	0.83134655673087	0.0315466779023889	0.966283807575012	-1.21551584273992	0.000745322267470329	11.162055256564	11.7336617400903	11.6669425864802	12.7455055771073	12.8052429523385	12.4469802021316	12.7938326039525	12.796069924327	12.677529823144	13.2143961149985	12.2569665621536	12.224880414216
PDE331	AT2G01190	AT2G01190	-0.543908789495548	0.33366164268809	0.117848262447441	0.893507421648845	1.31021197879244	0.00667129918870706	11.4227088928801	12.3025163756765	11.4871845557507	9.75671552908041	10.3663406324589	10.0015186832196	10.8699779055851	10.4348176294134	10.040332617072	9.2700652478475	10.4883500919829	9.82054288175797
AT4G01290	AT4G01290	AT4G01290	-0.0700356382509352	0.872598066738643	-0.85565520714815	0.00414675014726204	0.346473327123865	0.30120292045144	12.2748372804453	12.2688053209228	12.112361948983	10.7499533789481	11.1205235018495	10.9562896891237	11.799797862946	11.9550759234273	11.8642521833261	11.2142093656782	11.9349266981987	12.1156303969138
BG_PPAP	AT5G42100	AT5G42100	-0.945645781109233	0.0824579390008126	-0.45865871449919	0.502271165054842	-0.252404818259362	0.705348362996771	11.6382641101543	11.9896275771588	12.1054500759999	10.2453493551973	10.9740828672872	10.986516045249	12.3333064754111	12.3116174098757	11.8312494154894	11.4514116983515	11.7130621544399	10.0479179548995
LSU1	AT3G49580	AT3G49580	4.1758771891669	8.98471061386044e-06	1.39242903191446	0.248158974964601	0.739151293698124	0.554426349761636	7.72104548647909	6.6288341509763	5.76723786820878	12.1763455447175	11.7576678380248	10.9218659815804	6.8079452408298	6.43054306462664	4.63258363286331	10.6568535885568	7.53241236073507	10.9867338533289
RGP1	AT3G02230	AT3G02230	0.192297248150478	0.68753028786933	-0.239237087484739	0.652329215690554	0.366068772729826	0.386727259646656	12.5684659056765	12.0385219613657	12.4831057787946	11.5024582770014	12.0244090288245	12.2753615581081	11.8125999926915	12.3104042312862	11.8710161771033	12.3439265959702	12.4397418788968	11.7469721982487
ACC1	AT1G36160	AT1G36160	0.112540014801706	0.841634205157829	-1.63699446908958	1.07012520838068e-05	-0.274364667676541	0.568522986982303	11.7245394256552	11.4122529710479	11.9050913280377	10.3553078076488	10.2614596876008	10.6885525226319	12.143356913148	12.2167029196081	11.420779022165	12.1905256224412	12.4205131928149	11.4734518666262
GLP5	AT1G09560	AT1G09560	1.58895840844866	0.0526640628459961	-1.46896115773781	0.0880820348578529	0.671125441226635	0.470988264989882	11.493871405719	9.96935809327149	9.80354354428218	10.0237490823026	10.0003646014849	10.2300140080396	10.4436758415075	9.74404909512267	9.56277719382647	10.8684076624142	10.1200568140435	12.5599327042737
iPGAM2	AT3G08590	AT3G08590	0.841207636500911	0.0249057315891309	-1.03536741343766	0.0049732011355761	-0.253549118950556	0.573074893205409	11.660864048288	11.6468075539064	11.4427382092078	11.4543710790435	11.6727724884899	11.7912900749148	11.9834793549843	11.877326652022	11.6380872640926	13.0131271308741	11.8633909579998	12.9114125003563
AT1G51805	AT1G51805	AT1G51805	-0.63786377021173	0.19987954814223	2.16530124152075	1.98022879101331e-07	1.14738578334714	0.0100856574249567	11.3532349004702	11.9721965833177	11.22111295719	12.1277207290252	11.6661757053052	11.9697004491023	10.1051316261745	10.2099632950934	10.8083740663163	9.29514044555616	10.3549361422235	9.4234974544481
AT1G33590	AT1G33590	AT1G33590	-0.338950229684479	0.338784054120986	0.417789966400844	0.255395117494091	0.445402953214948	0.184338496894018	12.2698660793397	12.7356866230942	12.1687933396239	11.9252415235656	12.2409071389014	11.9530984173311	12.3235008293653	11.9351426410644	11.5401669948335	11.658826748053	11.702752473833	11.5210142330277
RLM3	AT4G16990	AT4G16990	-0.663443409419965	0.224743626764139	1.3386606353338	0.006799032693625	0.827768745243477	0.111510652817889	11.6308976317441	12.2727659258412	11.9389823048269	12.0217159764128	11.6058991508727	11.7990523949637	10.6911222834526	10.8246557352883	11.6992264710484	9.59798088636576	10.8993766206379	10.6497882592195
DND1	AT5G15410	AT5G15410	0.347164224245855	0.489236921675632	-0.329623253597007	0.567676027952452	1.05785135695175	0.0106329045679123	11.2560291300216	12.5875346814424	11.6983773173893	10.7344488201553	11.1772989861997	10.8010575183117	10.9548072542111	10.7343616760258	10.9979708139801	11.4389656129903	11.2734982171923	10.9933471437489
THIC	AT2G29630	AT2G29630	0.14999143099538	0.842694366215286	0.50073893626909	0.469374681368298	-0.730775528405693	0.207545171391941	10.8398623711716	11.5290030182912	10.8678468418922	12.4211536263767	12.7716160173141	12.2427199033547	11.8733316655431	11.7116835653389	11.9413923923354	12.758269193669	10.930974502754	11.7175406245375
AT4G32460	AT4G32460	AT4G32460	1.18445114513737	0.298143823730651	-0.107255015432407	0.956009520905639	0.22749664145943	0.876930045245302	10.677737567204	9.33165533783616	11.2077701977091	10.984301514462	11.1957382557594	11.9638423880456	10.0208544614285	10.508609741222	10.5271934199268	11.9499106770948	12.2384189889459	7.79819582661472
JAZ12	AT5G20900	AT5G20900	1.30353382045126	0.0274169678842246	-0.725647432799179	0.301431984093259	-0.352113647551598	0.626247942431807	10.795087383896	10.3463402401199	10.270868412789	11.6584777853081	11.4284920279996	11.1164485981918	11.0587619638741	10.8263542782571	10.6022826939716	12.4611916057852	10.5355857920896	12.6538329729402
PPI1	AT4G27500	AT4G27500	0.45893778805339	0.022751134746734	-0.15915890005767	0.556534120203916	0.822879257636795	7.40966347755449e-06	12.3774429382329	12.6309685898549	12.3077587464702	12.0135317857876	11.8470390763325	11.902834879867	11.7349225999479	11.7537958916826	11.3456756765909	12.0726125385813	12.1419262956959	12.0285224142804
AT1G80440	AT1G80440	AT1G80440	-2.27092662987546	0.0095835094653618	1.88035177098588	0.0440033365934513	0.919340141896766	0.360985773124747	11.120053607726	12.324051746247	10.3815184849201	10.2034187538069	10.348793079323	10.0055497470133	10.9624861808763	10.2995107978704	10.3914715282162	5.66979712627975	8.48377308699993	9.11125536955019
HB2	AT3G10520	AT3G10520	-1.08342932489403	0.197300104621388	3.11190702885396	1.5292984038438e-05	0.499207526363687	0.595601537633357	9.43366600910593	11.0750948526633	10.3467726982422	12.0787646448534	12.2033219461084	11.5103355198911	9.7674305465022	9.54593644467028	10.3677551907581	8.47249770056145	9.8012097586498	7.18906527729716
SRC2	AT1G09070	AT1G09070	-0.00108757433109443	0.999227896494519	-0.0216172815523659	0.981099352304063	0.354992388905744	0.503470407794028	12.5455344325615	12.209155932127	12.0673785749903	11.8436920365582	12.0564721828125	11.8205672990661	12.1372635501292	11.6936510552914	11.9357578841015	11.4389656129903	11.3173019625567	12.643358984826
AT5G02160	AT5G02160	AT5G02160	-2.1021087584124	2.982946979016e-06	-0.0665419353867114	0.943625588730687	-2.86589945797325	1.18998424447202e-10	8.99353347958958	9.16209042756094	9.37349838198149	10.1328987351107	9.82024379911553	9.63767313921012	11.783417024293	11.7968810937238	12.4431774596294	10.6939885784849	9.43218983632783	9.25271827561457
GASA4	AT5G15230	AT5G15230	-0.0905184858681601	0.951769380550645	0.401038269668011	0.79215542766907	-0.054776809801263	0.972687214126827	11.8736698723786	11.29978171166	12.0665575267978	11.9803226914383	12.347238778323	12.0875252385788	11.9529673976451	11.9682133974052	11.5507375805541	12.1923805464524	12.3973411824117	7.84444822051998
AT3G06070	AT3G06070	AT3G06070	-1.53165608183732	0.297582606672509	2.63874966000327	0.0572242684994765	0.934675781975199	0.551866404130961	9.99131725845798	12.1408789474978	11.2813260145708	11.8738824281624	11.5357747206111	11.1784655195165	10.3366573342907	10.2598378686908	10.7174743305638	6.15692024864109	10.4125185530151	4.7436541177414
AT1G52000	AT1G52000	AT1G52000	0.550974494059661	0.716250892675727	-2.28596092175881	0.0653406189813591	-1.34387467505256	0.29849124054337	9.89251509198205	8.87026521658794	10.0427483988448	9.89794905346709	9.11657452962394	8.56884515310655	11.4222430048077	11.2618825140894	10.0493059982823	12.6573970117835	6.80188294622325	11.3408732604212
LOX1	AT1G55020	AT1G55020	2.56918801352002	4.03384822185619e-11	-1.22407691618239	0.00627814688753369	1.20053710113585	0.00620803492718871	10.8532182352018	10.0552564572158	11.2137155528246	10.432070183133	11.0520548648237	11.1926783062747	9.51514885286158	9.10576468525861	10.0023308771613	12.1402882967192	12.0159510917126	12.2830138350217
CER4	AT4G33790	AT4G33790	1.11996323025051	0.168546069623839	0.136503101748647	0.921604857279445	1.61042480363271	0.0340099116808744	11.6777634037207	11.4246472415189	11.7596024374566	11.5221564138731	10.9990454462555	11.2538287776721	9.33757431494093	10.5306561724625	9.9521807170928	10.827933422685	12.1026535088502	9.08672662231349
AT1G70160	AT1G70160	AT1G70160	1.1977724437516	0.0167700402836108	-1.09115127805934	0.0366407597441462	0.269338325083778	0.670800192778904	11.2933696605961	11.9249928671845	11.0004341408863	11.0301754991854	11.4099975513428	11.417074291218	11.3485582204728	11.256223015989	10.9340038397662	12.8096867794268	11.3037228207449	12.6344546773527
ADC1	AT2G16500	AT2G16500	-0.719856971998367	0.0170777666390727	0.392988244777772	0.272622863111423	0.331379665931303	0.327279390221256	11.9517228454645	12.5160470579808	12.2551619125451	11.440635607502	11.6528909512189	11.6984707956414	11.8963649996741	11.862503231146	12.0207123859532	11.0779706850105	11.6039371992984	10.8354557196722
PIP2E	AT2G39010	AT2G39010	-0.731002814971421	0.0164812585703295	0.0398696695409799	0.944634247544369	-0.547901435956385	0.0833094868616745	12.2712881712948	12.5862621685215	12.3942823740591	12.2375081753256	12.3327325432652	12.2681092733055	12.7512449260834	12.8294842691449	13.274447489992	12.5196873482206	12.3534030344973	11.7351838434177
SWEET11	AT3G48740	AT3G48740	0.520912878132912	0.289449306037348	0.798785735254878	0.0944201180785906	0.511447765528923	0.293855297509934	11.4214285562597	12.0204194607341	11.3775895926064	12.2487687989657	12.6094010247264	12.4541263167767	11.112897247289	11.1408373883798	11.1264820722322	11.9134896754738	10.6702958948794	12.013418765012
RLP23	AT2G32680	AT2G32680	-2.36652490550572	0.0174781378500113	1.25612170552303	0.292282048823275	2.06271566622536	0.0394981265183446	11.9798285953855	11.1579459546572	8.37864867242156	8.05976855131815	8.4146821327566	7.13665733133356	8.6252401850441	8.83922628135694	9.55018912033645	7.06497761350005	4.98110326776129	7.27841788100761
RCD1	AT1G32230	AT1G32230	0.569679578666215	0.0644285497795657	-0.241988558908336	0.542637688300708	0.90788355508559	0.00130626394192996	12.3313760195699	12.4434108024551	12.0305223314554	11.8560829273466	11.5070583305876	11.7129239492382	11.3821542113636	11.292311803696	11.4373938268907	11.7177134452204	11.6221466017724	12.3646283897447
TIL	AT5G58070	AT5G58070	0.330527978465174	0.660633174612046	-0.672237474999658	0.356270510379465	-0.66395458129238	0.316371206632915	11.3514432486851	11.7221214191125	10.8173310526958	11.5816136184847	11.6877385337756	11.7227516552925	11.8863079041465	11.9926228405561	12.1304856200467	12.5702082043054	10.7159634767798	12.9212723464652
TPX1	AT1G65980	AT1G65980	0.944925817245249	0.000303259032385043	-0.156525640425572	0.705799821771623	-0.186992699655505	0.582214526192657	11.5116282355272	11.5613124121035	11.4574279606492	12.3217699623125	12.6211427277128	12.496991264886	11.7385049612387	11.6768032066216	11.6762398113184	12.9179077722796	12.0838315884365	12.7919506968143
TPL	AT1G15750	AT1G15750	0.0521008904455908	0.90930666633358	-1.04221666424057	0.00039551991498944	0.485974444328043	0.131013751190257	12.0366805369677	12.1666501091306	12.0874845792551	10.4395264763498	10.6292277818447	10.7831663764431	11.8850963277832	11.7812029955093	11.03005489317	11.4458242433621	11.7566496542376	11.7681229111753
NADP-ME2	AT5G11670	AT5G11670	0.0967081427685429	0.835280534982183	0.697452054202847	0.0447693641079409	1.15997000884816	0.000173360082276649	12.0656544615981	12.3490267953772	11.7602796137349	11.7323206363082	11.7647425747853	11.6383000669412	11.2559869400933	10.816132893876	10.6103897197417	10.5601805489247	11.1981531665854	11.2005933690938
BBC1	AT3G49010	AT3G49010	-0.444904905039087	0.136998336251681	-0.33408728517038	0.326745197796423	-0.838338910827954	0.00175195682077706	12.1869006609336	12.1849804171295	12.3795931163049	12.0138885872462	12.4743211729392	12.4084271618415	13.2964483806448	13.1109711157812	12.828286787776	12.9661944659833	12.4134790147225	12.4969478921548
AT2G37660	AT2G37660	AT2G37660	-0.533840812439911	0.295667335666992	-0.399642032812386	0.50511632487331	-1.60746057432281	0.000154207193792818	10.6006454302062	10.8146493993709	11.2742317425802	11.5519456156309	11.6863420437432	11.549516454262	12.5321652370183	12.5872916889215	12.4679277263593	12.6466131288025	11.8404241956328	11.0904437770042
ATA27	AT1G75940	AT1G75940	-1.48699719357341	0.586269254718661	1.09442275753978	0.748738994623608	-3.66142530358106	0.116697586384869	5.88747422948178	3.97796370568368	8.92437389585608	7.75284551150107	10.5444128732068	11.8110020557449	10.6073968163502	12.0948098440385	9.99770266196453	7.83106110140555	11.1399732667677	2.33225984245182
AT4G34180	AT4G34180	AT4G34180	1.90612479825697	0.00382087847122463	-1.2276140860415	0.0971985111259486	0.628453712564942	0.422724869978394	10.8845289324454	10.19872074057	9.90501267061562	10.5321104567254	10.5320270208945	10.2346006073674	10.1542365660902	9.43007164166234	9.60396143855777	11.1245686754289	10.2312779089378	12.6224171241035
FUM2	AT5G50950	AT5G50950	-2.0609850648314	1.13114976782976e-07	2.51677828709937	1.11037650448247e-10	-0.118095277308523	0.849933856347152	11.6220079185077	10.8756447142038	11.4359727513278	12.3824388826968	11.6171807638358	11.6103381549857	10.8294006893232	11.4147800114051	11.935354575914	9.32249997366638	9.44175871302769	9.45578053883312
G2484-1	AT4G17330	AT4G17330	0.0635779436417775	0.891267606919145	-1.22723463450982	3.62317110693854e-05	0.275032910289146	0.453299427841135	12.0079660340577	11.9568518238747	12.0790958723986	10.5090093470395	10.4586678869896	10.752312754396	11.8482676698419	11.8838662643388	11.4515649464747	11.2301884244452	12.1325033311103	11.9049694655541
XTH16	AT3G23730	AT3G23730	-0.1244690601704	NA	0.646874589886148	NA	0.901688509743631	NA	11.4141517742885	11.29667292594	11.8841193771682	10.6515745485266	11.4201148271606	11.3398893531539	10.7605968287443	10.8878345898934	10.2364141957059	8.66004980658817	11.9703989664734	4.28828727105626
SFR2	AT3G06510	AT3G06510	0.936726789492805	0.0503902436146052	-1.11640732834315	0.0188044550371402	-0.360318158091306	0.513973591957182	11.2240747424673	11.3223770579891	10.7225249413473	11.3909554180548	11.2145908258724	11.2673215497826	11.5134098881379	11.360131263981	11.5369806570487	12.7617712917784	11.2611207308106	12.7537263464875
AT5G19940	AT5G19940	AT5G19940	-0.972638644995729	0.0227819341852611	0.629195667925374	0.194165943369778	-1.16634210979092	0.00451001150253186	11.0310748810696	11.8371403665405	11.3125946638172	12.1661088832931	12.3548771397951	12.2375879676215	12.2970218608232	12.3776874450033	13.0097109740946	12.1283231046507	11.1138749247849	11.4474648884054
AT3G05910	AT3G05910	AT3G05910	0.0230251745071823	0.984093926239487	0.945547104559581	0.183262837812544	0.949268846097386	0.152946733951299	11.5938691610011	11.8889781729555	12.0013182115437	11.9730010440901	11.8852746298898	11.7005444179759	10.9014777053376	10.852429141296	10.9161288952671	10.0515020435556	11.920284590686	9.72664665074557
SLP2 AT4G34980	AT4G34980	AT4G34980	-0.422865455804818	0.493087338811505	0.1978108342496	0.81524695905311	0.0283393462028563	0.974184612745062	11.8652191752814	12.6225099426657	12.1837623104916	11.5351406561707	12.2351881522752	12.1471263331409	12.2529292615357	12.4861585052164	11.8861202011095	11.9551642881511	12.3148696266623	10.7152582989403
VAR2	AT2G30950	AT2G30950	-0.195971058706138	0.594630150047024	0.0174024188401876	0.976380089153719	-0.218270709924893	0.540600323415182	12.7742115420213	13.6212241495451	12.9609581697383	13.1866823740726	13.200918062282	13.2299728517801	13.3811048450732	13.3755508964712	13.3966708662643	13.4259419014424	12.9968723104364	13.1080564903015
GTE7	AT5G65630	AT5G65630	-0.324866501638044	0.51342849747697	-0.200363712774001	0.755456431482986	0.431426084977551	0.359834546242402	12.0711079352958	11.9393500780712	12.2169468745965	10.919505997559	11.1713216745721	11.2622765366612	11.4774170754981	11.6800946228963	11.7746598676323	10.9032542782468	11.9988751014963	10.7196963775033
CYSC1	AT3G61440	AT3G61440	0.453734743399535	0.213120300107391	-0.198763916880811	0.682529326594187	-0.557875977465703	0.109450345234693	11.9054606307028	12.1779578334197	11.8637835923496	12.9697104560051	12.7931841032587	12.6204092016979	12.7494706049582	12.4560291345363	12.4104700363022	13.3932528172566	12.4034752551901	13.0367516203703
PME44	AT4G33220	AT4G33220	0.19730449324566	0.831507302962318	0.855343526608843	0.272179290089453	0.808364840148146	0.263511380582093	11.6583300999683	11.7692349738747	11.9615345440283	11.8279507969201	12.2364609988207	12.0444198665044	11.0349244895863	11.1291874590104	10.8004236237844	11.1446350958718	12.0165915280527	9.25026621847542
AT1G09130	AT1G09130	AT1G09130	-0.0146233052796098	0.980037525732429	-0.316110748597565	0.456513083878585	0.416577253080182	0.249336658897895	12.0282942592634	12.7927010869215	12.1980778328022	11.4860923826054	11.6765285799139	11.7215268469583	12.1409903291407	11.9774154038054	11.7395166730688	12.1643031108807	11.5398911305218	12.0638595732633
AT1G29070	AT1G29070	AT1G29070	-0.907286422051784	0.0666182362333878	-0.379954392046726	0.555046711698497	-2.08629083887125	1.62840967266115e-06	10.0004923477852	10.1797217952929	10.5366067768709	10.7559382148843	11.2628595950638	11.0964298200608	12.2860479060084	12.22895451114	12.4892412873481	12.1654367627722	11.0275470110828	10.6562853861871
DCP5	AT1G26110	AT1G26110	-0.386539412157339	0.204766240900757	-0.758174532972231	0.00645122095583732	-0.263525646638938	0.411226905339166	12.1966631363207	12.4020619897945	12.1118314405178	11.1349266428304	11.462610813549	11.4637260199835	12.6889649783033	12.6588642038524	12.0940921160788	12.3036500583774	12.1637731488659	11.8542022680239
HTB2	AT5G22880	AT5G22880	-1.37825606764966	0.0350821914927242	0.255627355383935	0.806877116110895	-2.22935215381935	0.000206628803459374	10.0988135555604	9.41238135069878	10.2641999054958	10.7422219277742	11.507585581341	10.8452130475559	12.3608778583142	12.3739177716839	11.7701438958919	11.5156410187804	10.8805025193776	9.23794302636059
GH9C2	AT1G64390	AT1G64390	0.416027417351278	0.579107170414614	-0.801621704397645	0.268270539249456	-0.144884530908923	0.869436371936752	11.7176015901495	11.2614953148619	11.8523961189359	11.163509800701	11.4206748231059	11.562343818329	11.1238956723349	12.0129018612594	12.0226120925093	12.7330038763489	12.4716201969805	10.5996226297703
AT4G19110	AT4G19110	AT4G19110	0.293208130150393	0.145930625127291	-0.825815351045522	2.19230553389795e-06	0.610107844375265	0.000595616285332751	12.2498081870503	12.1431884505026	12.2105194099812	10.9354147998789	10.9801741814941	11.2458993218835	11.5181070551412	11.466345083596	11.7737578034598	11.7812091614268	12.0325107303615	11.8289544896763
AT2G30600	AT2G30600	AT2G30600	-0.978470587418485	NA	1.21102406238888	NA	1.11640577955965	NA	11.4967110159494	11.6101295736643	12.0268688088279	11.3564835853415	10.452108977591	10.5546536712797	10.3888809408193	10.4146357397345	10.9659469758022	6.95739008502197	10.8692002283656	8.63912894718228
AT5G57655	AT5G57655	AT5G57655	1.07667632153646	0.0763108396477079	-1.51222058380812	0.00947871880626232	0.190268613020888	0.815196401188508	11.2078281586994	10.547177807905	10.7717144857433	10.2931681840944	10.1169065327666	10.3158421299481	10.8926625607264	10.5808243183697	10.53679610862	10.7990077010948	10.9993127076207	12.6731832659575
AT3G52500	AT3G52500	AT3G52500	-0.654199963644725	0.514629279211397	0.698651543503511	0.532814570650428	-0.0438950380343266	0.975708451426703	11.4812283678982	12.1078560166784	11.9467372821778	11.8307888242588	12.099776588773	11.9278315592234	12.1774081271728	12.0431609567345	11.4063007142232	11.0674977966035	12.2466311503206	8.44265587818214
GLY3	AT1G53580	AT1G53580	2.30550361781017	0.000293656684990694	-1.98581960463592	0.00302307226310712	-0.0402043898024547	0.971758933516892	9.77312351162472	8.89514356848036	9.10795296314175	9.91638804361969	9.34851037661519	9.68032501748373	9.58047947912296	9.14167891014892	9.2899557783555	11.5640107017303	9.82918552347567	12.4734883312001
FER1	AT5G01600	AT5G01600	1.02720454582926	0.0509908888816235	-0.728709427950384	0.216660195931854	0.910352361160006	0.0858445093013527	12.2362796384725	11.9963498248087	11.3005408972878	11.5709838872806	10.9314940730681	11.2817977075974	9.91085554072511	11.3862757113961	11.2580858430372	11.9965183452424	12.2298836924784	11.7758153399763
FQR1	AT5G54500	AT5G54500	1.2776799662801	0.0131971206490807	-0.585366277972227	0.359112032069269	0.651925962208382	0.251384353242038	11.6268299782878	11.5435007215045	10.7588959289175	11.4684977627857	11.3722817676748	11.3547125061264	10.860967565663	10.616601747197	10.6344409914385	11.5031414462396	11.1557575114128	12.7666521453571
CSY3	AT2G42790	AT2G42790	2.30496451934023	0.000863373009786815	-1.80245004991543	0.0149815901658627	1.01745936124532	0.195929606558715	10.6473932413586	10.6211163557077	9.82441633872391	10.026580919595	9.78240089154616	9.87503137468094	9.99413096901463	8.93365068254539	9.00947983167082	11.6974798762825	9.738926600682	12.4969478921548
RPL27	AT5G40950	AT5G40950	-0.716376047554729	0.0340761943641875	0.0759922279937592	0.898016777482588	-1.73623569930283	6.56064379518937e-09	10.648123192196	10.9441338385856	11.0577468956888	11.9623182163221	12.1105761417936	11.8806932129904	12.6299148344498	12.6202209358066	12.6324622425431	12.4366745216774	11.6162431553787	11.4906931830547
BBX14	AT1G68520	AT1G68520	-1.0422224410608	0.0251646882271415	1.90710449622144	8.78470871763228e-06	0.345442503028279	0.529326070274083	11.0153194203134	12.1875002023797	10.9929632318314	12.2478590425885	11.9370788134403	11.8854405056996	11.0047488164464	10.9271487288324	11.5041803688315	9.80029826820504	10.4433311024648	10.0703322219744
MTHFR1	AT3G59970	AT3G59970	-0.456607503128787	0.302524977042631	0.0205206322981025	0.978726750726748	-0.633661427443984	0.127257864372975	12.0159055263801	12.1872204434763	12.3438971151845	12.5032434344742	12.2864753697493	12.3596591456768	12.9906741172118	13.0220567093154	12.3614769093276	12.532044993968	12.7361193436424	11.5909951773844
ndhK	ATCG00430	ATCG00430	-0.311858188128696	0.738076747074828	0.136255097598375	0.916163418102859	-1.47004416230808	0.0394866567935193	9.90966212735646	10.9546913686734	10.0833621071042	11.7729395977779	11.8557619158649	11.3797745751602	10.9739284754164	11.1449267701209	12.7462801142516	11.8798135519357	10.3640233763956	11.9277817250355
AT1G02080	AT1G02080	AT1G02080	-0.145537477348603	0.826298397997107	-0.927760170684007	0.0659008576569969	0.425468486503808	0.436360751444701	11.9664295609916	11.5040624837269	11.9641820077282	10.4202747315197	10.0932155074664	10.4540160513809	11.5937278398762	11.5994476702451	10.9120353344476	10.4590289094742	11.9065293061158	11.0324026370319
AT4G18030	AT4G18030	AT4G18030	0.054406920932206	0.950613661167724	0.877533945852559	0.160891681289129	0.563653582060427	0.37287287313303	11.5196278343438	11.8439003611969	11.9679975652894	12.2686396546824	12.2525921153052	11.9249966186815	11.2572361478274	11.4630733488652	10.9046375266189	10.7951067456713	12.1366334532206	10.2081059941478
emb1507	AT1G20960	AT1G20960	-0.301975194193072	0.453383071489233	-1.03870644856829	0.00204919530782187	-0.0875837274041556	0.857749672828655	11.8402048942676	12.0138086905528	12.0132981573222	10.5380764882806	10.8068031161961	10.7618766471793	12.208092587346	12.2426938239318	11.5999165476043	11.4526504217459	12.2087422777074	11.4258984202621
AT4G16380	AT4G16380	AT4G16380	-0.358445809954469	0.385732846423026	-4.08761820552003	6.26815401831827e-41	0.413425653260943	0.301771788679656	11.4046799481171	12.065561247808	11.3190436792829	7.10822029867139	6.3702856278113	6.90308633897323	11.094844022412	10.9522568437478	11.5538937122385	10.8250668093419	10.8492056237278	10.9219626630156
AT1G15930	AT1G15930	AT1G15930	-0.449149636535143	0.24143186213265	-0.797612657103431	0.025461725538172	-1.16089661421047	0.000376216374092315	11.477947582672	11.3817715746088	11.6719896088068	10.9585831824403	11.6769974044959	11.5568603360973	12.7405661183235	12.6246203352974	12.6588410253321	12.5827081860806	11.6734059262459	12.2818138044523
BGAL3	AT4G36360	AT4G36360	0.0940803208588374	0.914009427968583	-0.244654695944538	0.792665195258974	-0.457049483292857	0.504878106239722	11.5507996093139	11.0919305353477	12.0355658290397	11.8460985936117	11.8929630655035	12.0063708921912	11.9621889323659	12.3782665214859	11.7974739737477	12.4297721503808	12.6822423836467	10.6883392429056
ADG1	AT5G48300	AT5G48300	0.0112567365291647	0.988999843855704	0.244232909629252	0.679260217328709	-0.62795423931379	0.143668574504265	11.7755362387282	11.9653605768149	11.9194105023016	12.7457204105672	12.6993791039561	12.8650293100026	12.6820052592293	12.6995144999774	12.0879362647449	13.0183650525298	12.5680486951024	11.7081908330733
CYP76C2	AT2G45570	AT2G45570	3.91781656466461	0.00772405888710282	-4.3043755676749	0.00359091871426193	0.980316773730106	0.591710747089501	9.33919304257625	7.13511923709872	7.47721656675999	6.52278343969441	7.09787123294764	7.25876668423551	8.84388134375963	3.52076979520372	4.63258363286331	10.7423979045461	8.60114439228432	12.3506750601936
AT2G35050	AT2G35050	AT2G35050	-0.215469939364068	0.666984156979327	-0.447577073319734	0.353466535316581	0.245324904226209	0.610233366017496	12.1118940984566	12.0625140007366	12.1900585437847	11.2245910752252	11.2734390500845	11.1447474886202	11.8708855734789	11.9967769350614	11.7542257354535	10.8525416675543	12.2526238309522	11.5467200707658
eIFiso4G1	AT5G57870	AT5G57870	-0.387333589476401	0.341491942490723	-0.299908251966226	0.531380416975657	0.26630290119351	0.533953858153419	11.9413382089568	12.4295226089476	12.0966293552991	11.0016756442096	11.3583187415629	11.2706751172831	12.0530997400405	12.0849107630547	11.5047241351034	11.3757249310894	11.9577825476053	11.0759778629764
AT1G22930	AT1G22930	AT1G22930	1.32974027272406	0.0147657145492877	-1.47970467120208	0.00666648279470306	0.291456848445396	0.67389001211708	11.3320411457689	10.3731509483368	10.6505681076095	10.5538663321122	10.1510544373422	10.4735493967758	10.6336058332521	10.2735988419018	10.7137164608984	11.5315543907052	10.9221145973189	12.645459874588
ENODL17	AT5G15350	AT5G15350	-1.14242303055566	0.179635586046744	1.16665474166437	0.193831276863119	0.25823243688281	0.814442694319255	11.5232132329885	11.7707294439434	12.1751550962563	11.5246624758198	11.7194902804729	11.5930292486851	11.6655814997625	11.5919783405279	11.5096088307137	9.22438174388354	11.6380495301387	8.68342523086694
ADF4	AT5G59890	AT5G59890	0.273941828516996	0.413867073318687	1.27038302044591	1.87583815177022e-06	0.0768925343723892	0.851798566343087	10.7745096098938	10.773498607485	10.7155584638069	12.5361566546423	12.3090333722543	11.6880577398989	10.4932884098158	10.6175830092665	10.8938843854089	10.9979299404695	10.9790832616169	10.87419112055
F16M2_10	AT3G63160	AT3G63160	0.500686968921604	0.611555295140855	-1.09786201304283	0.235049539399561	-1.88612825693654	0.0162706526334777	8.69605418967733	9.72915975335638	9.31938518309552	10.7257626284138	10.7410657116289	10.2595695244236	10.9338676483353	10.7397794263437	11.7025483006078	12.7540051852037	9.74357620797659	11.0592658035821
AT1G54020	AT1G54020	AT1G54020	1.42850539758747	0.169552296605709	0.207397388987633	0.904341890551218	-1.21282391872182	0.251117898767359	8.89365768319376	7.27648015450585	8.73618094325806	12.1467171436402	10.5433847705911	10.5647061653518	9.71384413434586	9.13072329767851	10.0146006846224	12.2762770761536	9.24811880951729	9.91490570108147
GTR2	AT5G62680	AT5G62680	0.957642697901385	0.0568334507735436	-0.166575414398559	0.837037061967643	0.781202384944413	0.12731340987979	11.9939659105514	12.0676904975792	11.2949434703498	11.9222033993004	11.9798854896249	11.5691689914654	11.2887308700319	11.090131955172	10.6938254336024	11.2538299944847	11.7007613686181	12.6722676849009
PIP1A	AT3G61430	AT3G61430	0.400842406124431	0.370886147895016	-0.253239696990209	0.65221752976256	-0.556363361040893	0.186766452191142	11.8664742581959	11.6658070257945	11.6255463012188	12.4991715528079	12.4506621467126	12.3240561249867	12.3712991223277	12.0482643058688	12.3923654925708	12.757517636766	11.8137734568921	13.1607423699341
GRP7	AT2G21660	AT2G21660	-0.116666699171436	0.822125204911657	-0.0208580185254709	0.977354980392428	1.19552991471672	0.000670381134917481	11.6781208224948	12.2052928660138	11.6962556621236	10.2778002397595	10.7437535302612	10.5917712971211	10.67251592283	10.7753869717668	10.6103897197417	10.4441597938278	11.0633204699882	10.0092858734956
ORG1	AT5G53450	AT5G53450	1.75791087789559	0.0489945096996746	-0.888405532600253	0.417541752007131	0.61413029812377	0.555482224674293	10.1136876236982	11.0556103838851	10.7696980597031	10.9331528261902	11.3717026650687	10.3876126507972	10.9094449998456	9.21612356864352	9.53323232297343	12.2494441725991	9.37540279087749	12.4150310445044
FNR2	AT1G20020	AT1G20020	-0.336113749714167	0.485450286861405	0.447500853273464	0.373206352893726	-0.671881345574084	0.115040889550247	11.963206922151	11.981583845878	12.0613466757788	13.1121562548909	12.5366119872998	12.6399901016653	12.5398846381742	12.649299991511	12.8191346096	12.8353180091826	12.3785318179946	11.502589158888
ATH13	AT5G64940	AT5G64940	0.0300471298995883	0.932851799352236	-0.354982361319121	0.178784765820049	-1.00532968091608	2.29622392224426e-06	11.8996487653556	12.0897102517407	12.0158523970155	12.7769579431162	12.5806243595636	12.6867646541935	12.8588443052799	12.9883155676787	13.1620846155476	13.2125693000927	12.6549415309575	13.1830904446524
AT2G14900	AT2G14900	AT2G14900	0.518663379747034	0.65815321073583	1.51195464012924	0.141305942562388	0.32616148599297	0.79846433443914	10.2323381513526	9.52823814233149	10.5286794881198	12.1037855795682	12.2591822689312	10.8225427621936	9.35167756549141	9.94347513781482	10.091907508225	10.6198405575548	11.0915571490866	7.21946853302754
AT4G18970	AT4G18970	AT4G18970	-0.794360992885655	0.552571945684776	0.744637094673228	0.634821764800926	0.41677524278227	0.780872632717666	11.7573843580431	11.40457246241	11.987793065097	10.9784633283503	11.4296053218285	11.363114996636	11.6926114771752	11.4965287156954	10.5218308447556	10.0400106653653	11.6935705503562	5.95448471072332
NRPB1	AT4G35800	AT4G35800	-0.586472892055884	0.0315150606943935	-1.0391730317512	4.17553825983848e-05	-0.0921136078371702	0.804969864940095	11.9088147245464	12.0251229617689	11.8069090877296	10.27423042204	10.4630239856695	10.4131263588351	12.2196733883332	12.1282429761847	11.6039824085594	11.1802155286245	11.6875507012588	11.3523512419868
AT2G41190	AT2G41190	AT2G41190	4.1108695762683	4.72221190062764e-05	-5.02685496503437	7.48189517950998e-07	-0.106056868775222	0.950208361616662	7.60553483842331	6.98869820188045	7.12854004837379	6.7315616480385	6.19282654151373	6.47718957827715	7.92715974413834	6.88634253490364	7.0693976389931	12.0778399541609	6.54205589468823	11.9509940465027
AT1G76520	AT1G76520	AT1G76520	0.647413822485163	0.0933646546744789	1.07089972190818	0.00286087970008447	2.11920519367491	6.37663564799637e-11	11.7644705863063	11.9286792641563	11.4949357039057	11.386553450187	11.1699900132378	11.4485069750369	9.72291456697244	9.38468189181473	9.74503114399413	9.83110462812338	9.94406245425773	10.8231344746971
AT1G79520	AT1G79520	AT1G79520	2.73351166938465	0.000195178658891358	-2.29500479694049	0.00308444165679017	0.585147228411593	0.534443305905849	9.6560759156193	9.44831241145673	9.18462036192597	9.26095833931759	9.3834013679825	9.24166270149521	8.71525592772077	8.43396372906517	9.29750715784016	11.7876040406485	8.92964982257745	12.3414892918182
SVL2	AT1G66970	AT1G66970	-0.77834416307992	0.147494061337838	-0.239064348996596	0.75849317481939	-1.12822870669074	0.0240380123930508	11.0538393102732	11.9476320792408	11.0405678882894	11.4580468558595	11.708525276952	11.3849414863679	12.377056350524	12.2738374660849	12.8916079652928	12.1368247423734	10.7927472190004	12.0181106231949
AT5G08690	AT5G08690	AT5G08690	0.0476154320831148	0.907959515930402	-0.761542959111987	0.00541017396859821	-0.468792727885124	0.103924569574355	12.3914605824053	12.5153786198564	12.4543106415019	12.0660895447246	12.3778409415037	12.1673583442368	13.0466525303403	13.0872600835447	12.5831120550261	13.314025189672	12.7488946043806	12.776484085057
AT1G67430	AT1G67430	AT1G67430	-0.416188626321137	0.118538041931908	-0.184115114341279	0.598176485633807	-0.85037098773952	0.000314721883226	12.4235772268828	12.5182729509508	12.6223997999557	12.5663910300488	12.9665705442173	12.7601774277842	13.3856813026809	13.3581903404998	13.3769069101133	13.2762201068627	12.594670433407	12.9220428253984
TRX-M4	AT3G15360	AT3G15360	-0.528469598052247	0.26292016701847	0.71809680954902	0.126205584716505	-0.731197790914341	0.099125398519859	11.3374819862014	12.2077774528072	11.6351768622008	12.6336388823887	12.7523923489478	12.6905253832559	12.3753315931381	12.2948461096524	12.7899867154094	12.5448785605427	11.492798505101	11.654959915528
PRPL35	AT2G24090	AT2G24090	-0.720544028113808	0.145900327192083	0.156046309586029	0.840571743134423	-1.91653462751891	6.42875081337665e-06	10.0891700347907	10.6194584881312	10.6388323410188	11.7538415189555	12.0002598934779	11.6872214394813	12.485760326546	12.3958176169745	12.2620624480758	12.386029732706	11.2632809795052	10.9126891296141
HSPRO2	AT2G40000	AT2G40000	0.61345652532258	NA	-0.690642255731802	NA	0.487578140896462	NA	11.3920985827043	11.0623378930411	11.0817840439555	11.0358085273245	10.4132427099365	10.3093346195973	10.8854098904994	10.0721662479574	10.9824382138752	9.62019968223981	9.80862455848863	12.537734507028
RPL21C	AT1G35680	AT1G35680	-0.805801049291498	0.084187002507437	0.0744760154007349	0.927358822079681	-1.86827354118438	4.69216909864229e-06	10.2839733934769	10.5645136971803	10.8199317757368	11.6994251403791	11.7766030814156	11.6434831227514	12.4686068043922	12.4199233844608	12.4254812466739	12.2639817815553	11.5412270210355	10.6719433683679
ARD4	AT5G43850	AT5G43850	1.82376420680327	0.0175269054165976	-0.594013551936857	0.571298115799408	-0.583462157025533	0.523896848890426	9.43704893514454	9.49607458584178	9.07349450236123	11.4133070759065	11.2503130315957	10.7084728733221	9.76039965091798	9.77252153217465	10.2046370297572	12.3644737845572	9.14411212200501	12.1277036186273
CPUORF47	AT5G03190	AT5G03190	2.17877126319697	5.7541234506548e-10	-2.08526368282431	1.19079635566502e-08	-0.223311183612235	0.662975998672809	9.46879717676378	9.46687007504949	9.70428138592078	9.90566062633727	9.92184250200364	9.76678044637551	9.79693538647448	9.86466758919961	9.64991402222518	12.2984924445678	10.9705147954697	12.229244794415
NRT1.1	AT1G12110	AT1G12110	-0.404257552552474	0.624854499039955	2.01519262673777	0.0018090241122561	0.910281040342439	0.201570550645296	10.7144434585619	11.9601303626722	9.99751610887458	12.0013477312175	11.9122059135622	11.5046503580206	10.606416908422	9.84301620906214	10.0846515917009	10.4291358325561	8.92419900314836	9.69994122313612
AT3G28040	AT3G28040	AT3G28040	-1.37803987692307	0.0381594592380511	0.781192434027858	0.322742288807752	-0.428457323870656	0.588924234408649	11.0124877491909	12.1506689038239	11.7356987664375	11.2825988339602	11.6947007791455	11.6045915626648	12.3845065634269	12.2569334210454	11.663147027573	10.6792490855271	11.5327454141456	9.21045568514117
CAM3	AT3G56800	AT3G56800	-0.0910268929678009	0.820415521964715	0.869004087930842	0.00204919530782187	-0.160752355468033	0.656388069512855	11.6378966781906	11.9982647279161	11.5279184109842	12.8118489284668	12.8824805057941	12.2461310800133	11.7686011443014	11.8260383161788	12.0751791386809	11.880273914184	11.6043632946292	11.9119674533383
CYP96A9	AT4G39480	AT4G39480	1.74924257163379	0.0386933034922047	1.04954266580205	0.287686998786083	1.82986009860306	0.0273646273448738	10.6238376447068	9.51937550992255	11.3336769249763	10.8500651721562	11.9479972664766	11.8799614717677	8.32040943889987	8.84258729335255	9.24379814522822	10.3844005191411	11.4900341473151	8.69429000660922
FLS2 AT5G63580	AT5G63580	AT5G63580	3.96712411114985	1.6795838188259e-09	-2.76902617033517	0.000103874856015497	0.368569113171551	0.705370944235604	7.90817982834703	7.59263558528346	7.85737829621563	8.96872969944346	8.26804625907148	8.50573543301031	7.36640512765921	7.48537323829094	7.44069020250759	11.149226439146	9.09158829494049	12.3185583010694
FRO3	AT1G23020	AT1G23020	2.3469640919574	0.0196620723257697	-1.03444323243845	0.413008308870313	1.26247604592144	0.250501923284015	9.7461041323454	11.0339935424245	10.6053042905165	10.3485341089044	11.2565999523659	9.84834653797349	10.2664320391859	7.99457543956074	8.64923129221583	11.9322591713964	8.87419209053012	12.3388952215335
ELI3-1	AT4G37980	AT4G37980	0.590548512357791	0.384863789752666	-1.40648146059411	0.020632468064101	-0.903829171598398	0.151510045497655	10.6662529539586	10.7742438309678	10.1333567502844	10.5752989963803	10.6408098655493	10.6960549240194	11.4569053186386	11.3571968618564	11.5380435517631	12.9077824903104	10.6239761522037	11.7285928954089
PAP17	AT3G17790	AT3G17790	2.22959044363832	0.00232747207889769	-1.97928198425734	0.00955077211375675	-0.0281558412284719	0.984041466784184	9.6546236759354	8.94629661038487	9.28026084113515	9.68503894387287	9.65873208913606	9.44334099877434	9.79865231628151	8.9017838369738	9.20417227063541	11.6191094360031	9.22170114974987	12.3987941043309
GBF6	AT4G34590	AT4G34590	1.09865559908353	0.0105855582418579	-0.166480352891293	0.814003425374486	1.73489184239533	1.46053779482186e-05	11.7043270725286	11.8417690460364	11.9413728946521	10.7946613134272	10.9401130047306	11.3081471914667	9.52140082577593	10.0403219973925	10.557909308553	11.1522792370127	11.6644434149782	10.5704342429702
AT3G24480	AT3G24480	AT3G24480	-1.09049724293217	0.179563689746739	-0.228319587311678	0.858903720193918	0.280997538701118	0.783788183736482	11.4145808378016	11.7359587679754	11.8694437991355	9.91486043040664	10.1684969786343	10.1702196248805	11.4955257239178	11.4641647517185	11.2425216096685	9.34134753658599	11.4545526209297	8.53419085966119
AT4G17520	AT4G17520	AT4G17520	-0.680073670716186	0.0115821543613464	-0.474333611888271	0.112952154907888	-0.515843396277023	0.0648880658699632	11.9069861855593	12.3802004311351	12.0712039670314	11.2647206881752	11.6293441463829	11.5655329177148	12.7259780741712	12.6533725316159	12.5610606084513	12.2137251603274	12.0353576247796	11.5880854036268
AT5G39570	AT5G39570	AT5G39570	0.314933216126342	0.23451515817438	0.247855172045666	0.411181528746802	0.215990129713178	0.436380377242485	12.7274904132063	12.8358161985391	12.4044982422389	13.1498193233848	13.0579560304925	12.8132682795144	12.5339701285531	12.6229110515026	12.1559795877728	12.8555937423978	12.7680380376078	12.6688290715717
HIR2	AT3G01290	AT3G01290	-0.0982724469656865	0.918469289075503	0.711943572955369	0.365714626213253	0.946995640043809	0.163721311320268	12.1489825595252	11.8934437433361	10.6512984328993	11.6087953937439	11.3293842722562	11.1077245426679	10.7419785899987	10.3464320630494	11.0732202038897	10.2710124682487	9.62930420267212	11.452273232999
ERD4	AT1G30360	AT1G30360	-0.897036002400271	0.0410084688288962	-0.322513557268021	0.586048923944629	-0.668070692456532	0.141408124386049	11.2401404045263	11.7707294439434	11.945249174231	11.1309846914215	11.1059735152368	11.156276082754	12.5673374060639	12.5082835287086	11.876068442016	11.6539887783395	11.8067554564737	10.6497882592195
AT1G48750	AT1G48750	AT1G48750	2.41865791605984	2.19104060467195e-08	-0.452840025895181	0.476176844681682	1.35312354293062	0.00447124019586717	10.4564085499672	11.0346156826321	11.1218553327946	11.3536673732385	11.6793392448554	11.4821652290352	9.36564428153967	9.72778290853142	9.5374902435143	12.7186596086506	11.2172222425888	11.4828817546605
GRF6 AT5G10450	AT5G10450	AT5G10450	-0.086987871954412	0.806085741483357	0.466220969335825	0.0933517256273606	-0.585616314867674	0.0211145303748337	11.9206440689832	12.3465236033113	12.0679256809754	13.0974175069027	13.2560855346598	12.8828526460174	12.6046198598127	12.6490600719368	12.856891491542	12.8253113741193	12.2983735748612	12.6888862582268
HA8	AT3G42640	AT3G42640	0.0743015682364153	0.968709365799863	0.0750928576071577	0.973880152863937	2.02617895140276	0.0968584463203683	11.4701256856069	9.71525672309951	11.8141014676357	9.24159013177982	9.04283003223456	9.74444191979648	7.17874747827306	7.2726162143443	10.5473913310276	9.39902886569758	10.0801757975142	7.04936958359852
AOR	AT1G23740	AT1G23740	0.354348076426884	0.577069300124975	-0.219810496636803	0.791996344619355	-1.12081844753713	0.0317228905607888	10.634190574243	11.2281606220878	10.4965274305713	12.1151377877286	12.1377375377262	11.9693565149436	11.7429704398559	11.8450145144829	12.1965960626374	12.9620686466699	11.1475946479991	12.2394803219421
CIPK15	AT5G01810	AT5G01810	-0.504718479892858	0.44924157435298	0.544665678049926	0.456219390449919	0.847042628056541	0.163104733264687	11.296166550776	12.3718546356213	11.4590973050966	10.7905022767483	11.1170725056912	11.0280606979056	10.6412809033449	10.7106467731255	11.3673648323812	10.3301687011464	11.1078770580656	9.40377506388869
AT5G19760	AT5G19760	AT5G19760	-0.177397616543938	0.658291671169292	0.261780521472974	0.535200448284207	-0.86470094437217	0.00469525001608734	11.8144241174227	12.1090379668731	12.1011800976155	13.004778394158	13.0521850693828	12.8218663708422	12.6861851183083	12.8712212952623	13.0549659282348	13.1503763561259	12.5706676705219	12.2308003074587
SYD	AT2G28290	AT2G28290	-0.170446675125816	0.819428917806904	-1.39202743640976	0.00993934650903322	0.276744371504477	0.686292914931428	11.6705963698984	11.2583028308169	11.805597521168	9.66700302118751	9.54210873028407	10.0308215418025	11.1382050215766	11.6861874020131	11.0503098640913	10.1341162861726	11.9147982046689	10.837907391351
AT1G12010	AT1G12010	AT1G12010	-0.974422386058061	0.370800507706049	-1.19773716617168	0.302345977161711	3.67915967549085	2.47572669419813e-05	11.8780323046172	10.7288347789006	8.73893200341677	5.75785682496354	5.43840860187592	4.03816030994664	7.01116243248934	6.63044095220359	7.92311856423509	5.28094499046701	6.62503166875719	6.74944795812308
FLA13	AT5G44130	AT5G44130	-0.6293410010732	0.469914712940678	0.276328617132685	0.820041662074299	0.92117663542204	0.254631133964556	11.2717447738604	12.149520586401	11.6292579750546	10.5973705567085	10.4064735059616	10.3563884074326	11.1080589442068	10.6977138851419	10.5652265318695	9.86870995511298	11.1493477253152	8.11627640678596
TRX5	AT1G45145	AT1G45145	2.65254540887843	0.00138486646414036	0.88032864129202	0.42249006697081	1.39882476846927	0.126925134299445	10.2516784534893	8.87026521658794	8.3283897746473	12.2341434024836	11.1779616058128	10.681010902708	8.21120363988887	7.93284497958065	7.83592129587667	10.5829845599219	8.6776448625026	11.4666028539919
AT3G23600	AT3G23600	AT3G23600	1.12151148126749	0.00799357783689365	0.219868839566828	0.737258545859847	0.641538628542722	0.161864105852332	11.5433638833171	11.7108773350236	11.1297377419817	12.3029143907702	12.3749542571266	11.7978907061099	10.8142034088103	10.678094541151	11.0110433005468	11.8575416050345	11.2138753743203	12.5197776024894
ACHT4	AT1G08570	AT1G08570	1.53577904944781	0.0542768547314009	-1.85556322786054	0.018918577722273	-1.27876726877316	0.115934749748623	8.89365768319376	8.8449503144148	8.80343101838815	9.88708312891978	9.79627707176447	9.71356127064084	10.3705283655396	9.92931930426263	10.0191750919692	12.0568156767444	8.87983478424579	12.264604014677
AT5G10540	AT5G10540	AT5G10540	-0.115870630406887	0.742707323231071	-0.506397004668954	0.0778053665306911	0.0612678104706919	0.872939833600954	12.1482087790385	12.3326778684908	12.4806424100358	11.5675852093637	11.7290167681062	11.6309253823681	12.2936775554613	12.3431038567117	12.1535543964021	12.1314204089757	12.4947877714426	11.7202009016819
GRP3S	AT2G05380	AT2G05380	0.45871684408434	0.772277595497155	-1.0367704064211	0.502271165054842	0.436601448169003	0.785804819590168	10.7116528475081	11.6221835440154	9.82312059908049	10.0504297184857	10.1113670724364	9.4051979349684	11.5284907721303	9.40982278206994	9.24379814522822	9.8999214206226	7.5537490884018	12.1923586078103
RALFL9	AT1G61566	AT1G61566	-0.343117168948046	0.874376043828018	1.86792471341715	0.295967395433078	2.13448762812942	0.182524406958095	11.5457161502131	9.85001683184344	11.732941528037	10.685118435868	10.7001357012586	10.5399056771465	4.45993251069614	5.81619911372135	10.6413810764314	9.0779523446425	9.46446834586381	6.25768001258643
UPL1	AT1G55860	AT1G55860	0.0832195302309934	0.906294272469728	-1.35910451770715	0.00379543403058076	0.579725089507577	0.267127568588982	11.8286605215194	11.3390943195555	11.7894333092842	9.86984101727168	9.60258598420598	9.95780491594541	11.0892434264031	11.3311134695291	10.8013091730117	10.1372011913861	11.7589479459863	11.1884771047408
MAT3	AT2G36880	AT2G36880	0.278760246029827	0.469084660338377	0.0526427907976834	0.929610680206856	-0.282187606217285	0.458002981476952	12.2971144624448	12.2121839583199	12.2706918310695	13.1438002302061	12.751724873351	12.6811051153966	12.4178437577643	12.8859558642715	12.2452402886175	13.1081594151238	12.8951947412139	12.3612237051927
SEC	AT3G04240	AT3G04240	1.19854854851669	0.00192774402959118	-2.02147777623597	3.59100157593201e-08	0.0972980905780543	0.866834372337372	11.1190009020361	10.9294899192917	10.8218792459475	10.00089202192	10.0576534146266	10.0736892226191	11.0737287297481	10.885392440226	10.5961723876131	12.2071347011219	11.1604013516671	12.5041692985728
AT1G64510	AT1G64510	AT1G64510	-0.837340450035271	0.0963026545559593	-0.240056319282566	0.742697676471893	-1.94782335399021	9.15413935044246e-06	10.0466201213988	10.2251238574517	10.7141611224206	11.162222778205	11.294979010704	11.2160594922542	12.3646497819875	12.3323857387722	12.2026413715521	12.1654367627722	11.2464538273542	10.5112481758083
delta-ADR	AT1G48760	AT1G48760	1.70784131711873	1.08360680648583e-05	-0.424127723001217	0.435874429254213	0.863906008495795	0.0472637191617565	10.975161139612	11.4495874465853	11.4985928157159	11.6252356773706	11.8648439121271	11.7365606270369	10.3922962083268	10.6380368267618	10.3448577134851	12.8424233489266	11.5941021116718	11.7241821422246
sks4	AT4G22010	AT4G22010	-1.02183926214724	0.381821553449991	-0.0266597404728783	0.990368524117876	-0.403069466440932	0.768829781801953	11.2053505162287	10.819711688521	11.7071841156203	9.98059065040579	10.9671992557122	10.8095363495279	11.7380576522412	12.0001668652771	11.2392578181448	9.84626458695313	11.9041085894897	7.15800748709463
COL4	AT5G24930	AT5G24930	0.0387913594827453	0.954506682812637	-0.699723508939542	0.144751281415566	-0.914745894420623	0.0346180569964245	11.5965187896595	11.8119581790432	11.3028667641046	11.9660108925026	11.8073343253709	11.7333233282664	12.3660979000112	12.4196421159302	12.690493310015	12.9021264752618	11.5305050999292	12.8197102935195
mMDH1	AT1G53240	AT1G53240	-0.481606388913834	0.143756479238806	0.112355142064729	0.824833169942956	-0.742851102166556	0.01451795899596	12.1065929196149	12.4273922689383	12.3658655314502	12.3584765900432	12.8796320470087	12.7518026078141	13.1145646814996	13.1980061314318	12.8050758256211	12.760521518135	12.7496652387637	12.0983518424752
CHIL	AT5G05270	AT5G05270	1.94709410552152	0.00808706031981687	-2.22517965440552	0.00243466751047439	-0.279965969812446	0.784051169233216	10.0696874289962	8.60802396842709	9.51503360314632	8.98337911392752	9.70175837426252	9.74925795084815	10.028190641162	10.0137344430731	9.19611479496574	12.5003512757746	9.90585579963521	11.7681229111753
BPS1	AT1G01550	AT1G01550	0.594047351641274	0.0649188622727547	0.200213367591021	0.652049719207429	0.753516859842467	0.0136452907635053	12.1466599719138	12.4546118660093	12.1134223810354	12.2575336596219	12.3907600169072	12.2072822801034	11.6958397309913	11.4220997953852	11.3389828673873	11.944197592802	11.6562470779536	12.5230822456524
HL	AT5G54390	AT5G54390	1.31319461359418	0.0135730649599022	-0.782224768716392	0.202353640946971	-0.710685008089223	0.222320878640023	10.1336316642998	10.0091529840409	9.56549837892287	11.3620995708542	11.2332002124412	10.8369419145937	10.7517609602858	10.3792021951504	10.7324086841137	12.1084199175165	10.6062155219258	12.5093054046532
VSR1	AT3G52850	AT3G52850	1.14753556614	0.00241628316449596	-0.775018801055177	0.0638828851362792	-0.116751327388889	0.834573836210662	11.3811638126522	10.878419898818	10.7643071043607	11.6793216845559	11.4609783497916	11.41202138881	11.237750812418	11.1523939963001	11.0547726095522	12.3582081066457	11.5300566193139	12.7489577194633
RPL5B	AT5G39740	AT5G39740	-0.304226514550823	0.313189835062489	-0.0357140043047697	0.943494273722658	-0.619953004665462	0.0199831412165097	12.7568890932864	12.7356866230942	12.9376486719545	13.0295167792383	13.2290052866759	13.0096888836752	13.5779019500042	13.5022203509187	13.1890623460518	13.4708026093176	13.0674907359255	12.7586949334696
ATNTT2	AT1G15500	AT1G15500	-0.260646989527865	0.65803962210353	-0.9143447362942	0.0642807584937811	-0.772691379224109	0.11227400837575	11.3178899267662	11.7936979268799	11.5702393945474	10.871486883429	11.3935467707275	11.2032467573376	12.6782796350573	12.3800023576418	11.8642521833261	12.7424036903258	11.632628758903	11.5546911637958
AT2G19310	AT2G19310	AT2G19310	1.93384096807909	0.0238755523845409	0.10634820170237	0.946500631691531	1.19193735943306	0.192317979177165	9.82697991420226	11.3910323906772	10.059351456909	11.48351835747	11.7939968964031	10.9416371314555	9.2449020120063	8.94307507659077	9.88860502082007	11.2134788226945	9.11808922295492	12.245648513615
NdhL	AT1G70760	AT1G70760	-0.161914784843496	0.842377101089337	0.292988641923799	0.739386931240259	-3.18382031615117	6.78246731430214e-10	8.16230773168174	8.59458541103008	8.3100072347535	11.8432905531401	11.4964726473039	11.6365682354508	11.0906456150103	11.2397475266234	12.0711463460013	12.0685785212826	10.0899456374452	11.3298839386528
AT4G30600	AT4G30600	AT4G30600	0.772206549474244	0.036341736705762	0.00838133160351675	0.991707239579857	1.02303934896387	0.00335069678563862	11.9296780171349	12.3372238437256	11.8574683181816	11.9857896451947	11.8294335644267	11.6050344218051	11.0173373660683	10.9389725848901	11.1433423095016	11.468045386043	11.3991474094631	12.3480974688331
CuAO1	AT1G62810	AT1G62810	2.55155154762472	0.000600207932324991	-1.84331225663395	0.0226596206036458	0.731038870839271	0.421592997525569	9.66042388413348	10.2086786212813	9.09512729569487	9.84759420652232	9.82363534548142	9.3929401882209	9.54204720318133	8.73457271998072	8.50449048036978	11.6135825517685	9.25898497630385	12.3423529464304
AT1G25530	AT1G25530	AT1G25530	3.09506122817025	4.91960053269594e-07	-2.76244662479741	1.89975691346708e-05	-0.463748479194166	0.582689029819776	7.64116934819561	7.7764467324795	7.93140055751539	8.63193593141665	8.53127994933963	8.55424225373351	8.11526432773529	8.58608070509541	7.95530094743887	10.9328476674997	9.49051886318842	12.2904914952972
AT1G13609	AT1G13609	AT1G13609	6.52352119705284	0.00295857703675418	-2.07122650605345	0.481470024075497	1.39805613087535	0.617909936387948	6.67553090020836	5.99303469405029	6.00520983790778	6.09653085254185	10.7571180193703	4.64578535815558	6.32674675259022	2.84894962983594	2.86494218750036	12.0226096614908	3.81905327728672	11.7534799009374
AT5G19190	AT5G19190	AT5G19190	-1.56881766369814	0.247078587199897	1.79320524335398	0.200751740853642	0.296371291819072	0.866188622377435	10.3942441797315	12.0354170015197	11.6030734618869	11.5136030934753	11.5735309420267	11.1435285759868	10.973168472687	11.0191325611144	11.5332543466536	6.87108368332082	11.1042663323585	6.02503327342851
CPN20	AT5G20720	AT5G20720	-0.211558212469569	0.695134863784658	-0.268362874792638	0.653783184726294	-0.902336878043734	0.0311835609713831	11.4889904613201	12.3130678519065	11.9296811719083	12.2524020984254	12.5703144293603	12.2686684375182	12.9285205144737	12.8946844336297	12.7212321038582	13.2231327700469	12.3690343679745	12.0673461467806
TI1	AT2G43510	AT2G43510	2.94873519335861	0.0634973076287384	-1.02342747576152	0.638762873986828	1.78757627449181	0.292518773604743	11.0299551794184	7.68429820732017	7.61537035766708	10.5321104567254	9.55236597132078	8.9936713087463	9.25993606334968	5.61077647097822	6.10026941808066	9.4887085444156	7.52522941297839	12.1853161558226
AT1G72416	AT1G72416	AT1G72416	0.256693512260464	0.902849578888462	2.50055218747138	0.10619319330098	3.11331723827156	0.0277934121156005	10.4958709612651	11.8622410456685	11.0995526797861	11.467977011568	10.1738217623672	10.7862938602133	7.85638616377636	7.61680888976763	8.75905167545912	4.10686997736836	9.94136671005364	4.68676093001381
AT3G55430	AT3G55430	AT3G55430	-0.22873548112357	0.600639430003112	-0.668721157405294	0.0791018837424953	0.153306320873219	0.742290355581138	12.1391505411672	11.1906919673128	12.1534096822655	10.5370838614165	11.0353320763262	10.9118778632242	11.8027952037379	11.7750596466285	11.6341165224752	11.3231928314802	11.696770895231	11.4875736852285
ARF2	AT5G62000	AT5G62000	-0.0470216659881856	0.897396624866839	-0.518958958527613	0.04555699560512	0.0781977481064568	0.821896900092135	12.4135234544777	12.7697166011341	12.4300450592154	11.8408793035173	11.8832445288729	11.9830503255319	12.6325645118811	12.5435606364381	12.19524921361	12.5844043684766	12.1253954969194	12.5159551228169
GPX1	AT2G25080	AT2G25080	-0.561004226272508	0.107643882500661	0.703336481517197	0.0413486922762714	-0.525846626320155	0.130344936124418	11.6441303303448	12.3535216251644	12.0260243726644	12.5314292855579	12.7483828552918	12.8178603042023	12.3178247735463	12.3341776305759	12.942666582207	12.0612887426241	11.7389067154666	12.1704789960735
AT3G47070	AT3G47070	AT3G47070	-0.7229192287185	0.127169915234253	0.601972922159833	0.247812935586237	-1.70333640755887	3.47200064888668e-05	10.1179093423623	10.664369696806	10.2850551153855	12.1959747335651	11.7957247993502	11.8346084820047	11.4758082869242	11.8752769289772	12.6289748546112	11.7978747232989	10.9275732828931	11.1903969770653
FBA6	AT2G36460	AT2G36460	0.990216571687874	0.022933077388504	0.0434845745036687	0.958780814744397	0.85047306014113	0.0541153455516238	11.4991405270043	12.3582510240267	11.6266608063749	11.984697910507	12.286168103464	11.8876263062364	11.0758542203659	10.9136301562062	11.0957724020184	12.0953935070981	11.251903414796	12.4618788697459
MIPS2	AT2G22240	AT2G22240	1.12174724951427	0.0998679270083682	-1.85134060789415	0.0037082312418255	-1.53848595871966	0.0162023684596384	9.20474689777341	8.68612807910561	9.2439245040822	9.64136782331845	9.85877335429952	10.0787998043855	10.7437621435543	10.8910843720645	10.0161270992215	12.6401038940687	10.3447716261473	11.2412907191246
GAD2	AT1G65960	AT1G65960	-0.454981376391614	0.0309637312681508	0.666601749413809	0.000951473722738722	-0.378071170751562	0.0784890866054856	12.1949157545721	12.6789150144119	12.4345067339171	13.0724562080598	13.1755947408193	12.8497884839114	12.7728050924488	12.9500707591699	12.7508712866929	12.3465943478618	12.4390254093741	12.3299242185934
UGD3	AT5G15490	AT5G15490	0.723748354463746	0.188758390452758	0.139559368046092	0.873219920781038	0.725297110172701	0.182524406958095	11.7036250187863	11.7355761838823	11.8625227471458	12.0539962158264	11.8403575230416	11.8136867226937	11.1637427761355	11.4997255365168	10.1639052664502	11.5507686718985	12.3887094271532	11.0324026370319
GSL12	AT5G13000	AT5G13000	-0.419472970492386	0.54150592143084	-0.997199088319469	0.109532364415398	-0.686751283535963	0.272451824966219	11.140429314605	10.6874989614259	11.5295081952491	10.380982963694	10.2285766091774	10.6521591598218	12.086513604238	12.1453539749095	11.0768815842317	11.2002653934707	12.1307296528692	10.470748412487
CHUP1	AT3G25690	AT3G25690	-0.33998597706179	0.473588963484532	0.84639903997439	0.0447084794759232	0.0159925589287282	0.982420396291423	11.9652585250502	11.8396345775928	12.0489295884891	12.6532397300567	12.2510185840948	12.3982425220178	11.3723878982841	11.8533689199685	12.4037803140082	11.0356151036323	11.6376332700931	11.9712355686699
AT5G65380	AT5G65380	AT5G65380	1.68318508821113	0.000179036775294764	-0.989238589716325	0.0518989248764793	1.69805697192559	0.000165341988252367	11.476715362189	11.725207875389	11.5378259418613	10.7896690287017	10.377921538768	10.5472985193586	10.1203140174764	9.39616390881997	10.0493059982823	11.4796366644332	10.5951102588439	12.2022240736623
AT4G00780	AT4G00780	AT4G00780	-0.74308513833235	0.0784210397924664	2.11832931875404	5.34665635955946e-09	0.152277958458018	0.780932841514876	10.6156507580633	11.3095822367085	10.2737169356253	12.1997432761459	12.1178463052119	11.6930653873994	10.8894436521768	10.3440626079744	10.6561412112487	10.2253594280065	9.60054578566164	9.82384476905626
BCB	AT5G20230	AT5G20230	0.869022071643925	0.555823830572953	-0.500720913816729	0.798531459906115	0.811053733275109	0.582280246435185	11.733852892369	8.94893928376629	10.1059145030714	9.89174997836541	10.2170171066627	10.5917712971211	10.754417407616	7.62463924071681	9.86338693115732	9.79640080554813	7.95218820715047	11.9908298624243
GRP23 AT2G32690	AT2G32690	AT2G32690	-0.604412924027288	0.38380860736333	-0.0802337883323895	0.943704974016311	-1.06583884492952	0.0905487156017008	11.4804088707695	10.6787693858051	11.6072197744734	11.7025273195682	11.788366876444	11.5727959241284	12.1921789496106	12.6236438496899	12.270400538691	12.2322362754695	12.1521626771074	10.1288999737175
ER AT2G26330	AT2G26330	AT2G26330	-1.21326724679238	0.113330567604008	-0.766892826015696	0.396649260191764	-1.33336796392184	0.073835021060916	10.5892881180868	10.5047014835815	10.7730572057377	9.71519184262948	9.96854784011296	10.2184833064153	12.2279798617345	12.1676341478595	11.308786361227	11.0164768060412	11.4094249743817	8.50157340818443
CGLD27	AT5G67370	AT5G67370	1.77157567999682	0.0148402164351422	0.257904040038859	0.830120347941351	0.52014891566988	0.55259146932833	9.87765366046525	10.8146493993709	9.74453565961409	11.8914649982456	11.9622996345113	11.2498694975845	9.74445372501338	9.06893354311274	10.1276495855659	11.918877352334	9.54124982641882	11.9426653835002
AT1G68440	AT1G68440	AT1G68440	1.52968064855799	0.0291735173545913	-1.09088814735042	0.162243141968745	-0.135625918749257	0.894052934841285	10.1787860222749	9.86967577327076	9.4577382325441	10.7161470227601	10.50587649962	10.0001724884464	9.88684411586974	9.91980432258858	10.17624599622	11.0971077526762	9.80566321002779	12.4925457660583
CSD1	AT1G08830	AT1G08830	-0.996324827261582	0.415984050587177	0.661816875871329	0.665585558956434	-2.52599847320015	0.0156087956618939	9.37137633097471	8.13315596820424	9.75136393541188	10.8412457905627	11.24526369441	11.9440252371323	11.7886100421424	11.9386803514556	11.4899700253358	11.3054768314743	6.49870694268369	11.3263961633056
AGP10	AT4G09030	AT4G09030	0.927607380662753	0.0370859303087365	-1.14339266552488	0.00892088053940013	1.29178573447298	0.00196123681067258	12.0209865095174	11.2961541430752	11.3116710180833	9.91943842600353	9.79282051892448	10.4431589014129	10.5330237510441	10.2933833651669	10.0130726533203	10.6482296829215	11.1198479591492	11.7010262886229
SIGE	AT5G24120	AT5G24120	1.95583846407777	0.0287379184492336	-2.10535451965899	0.0199477621453816	-0.801134257232689	0.433876465790171	8.98431388507566	8.73900016215436	8.08632809026665	9.338212459021	9.16015064514669	9.38264523678088	9.33047064989709	9.0545135220961	9.83944557537068	11.4345839918666	8.25106164780298	12.2898947066869
AT1G15290	AT1G15290	AT1G15290	-0.504399160208485	0.000929619881349532	-1.14441028546666	3.04594468455528e-16	-0.906905000862878	1.89077865406888e-10	11.3397429610006	11.6117981900457	11.542163793128	10.7179000883367	10.6618051654777	10.8945928317819	12.4197973904369	12.3989599701674	12.4061106939246	11.8215590691788	12.0429219921937	11.8371473105637
AT5G45650	AT5G45650	AT5G45650	-0.350648070370825	0.650435504355562	0.7730471477194	0.288832710189538	0.815612414700713	0.218321520558484	10.4555748283031	12.1922478223405	11.7602796137349	10.8706991329771	11.6029415548352	11.1635101183014	11.0976361883148	10.7106467731255	10.6124093779564	9.95515430321703	11.170795659422	9.91335668324427
ACT8	AT1G49240	AT1G49240	-0.16607489674056	0.649022678410751	-0.422677150922969	0.200496076523812	-0.334894745789497	0.295110086741433	12.1177029845523	12.2788178139097	12.4839259679009	12.0323217070924	12.1787034348406	11.9203779257665	12.2991460258356	12.7766540690874	12.7810364838024	12.162033131164	12.804837967921	12.3663277236747
AT4G09035	AT4G09035	AT4G09035	0.920035465172173	0.03879902540167	-1.14070294064326	0.00908178178376422	1.29104196731212	0.00195860977923016	12.0130750065414	11.2836470582406	11.3028667641046	9.90258094186016	9.77891089193174	10.4322194248974	10.5237111767605	10.2872297969107	10.0023308771613	10.6341049487027	11.1102791978476	11.6793166707407
TIC110	AT1G06950	AT1G06950	-0.987958174709878	0.0323600646443249	-0.499729607563937	0.375789646635304	-0.984850207024088	0.0310357790641189	10.9919339757418	11.1505032354945	11.3079705103782	10.4288627941662	10.7019796842257	10.8056885115958	12.5021855441527	12.3146459005736	11.3661683955911	11.4420872149204	11.3996384811149	10.3950762737946
AT5G65480	AT5G65480	AT5G65480	0.400111220084731	0.59000693063055	0.823650212135206	0.241819925661258	-0.298413257312489	0.699867515091265	10.031034431975	11.1296899593225	10.0801113633436	12.2493749846578	12.2201474750235	11.4951250180508	10.4103756675091	10.5747741931883	11.2785803532226	10.8877689562839	10.3800384671686	11.9127429163191
ROF1	AT3G25230	AT3G25230	0.363750987980941	0.456288969569539	-0.0520626536252095	0.946500631691531	1.11167351670668	0.00583131587414053	11.6568801287501	12.2605854527969	11.7148898758062	11.1091093002345	11.1739813153846	11.0287210658081	10.6864931416427	11.1188293993142	10.506708715652	10.3489169910058	11.4331250052247	11.4410287314313
AT1G50920	AT1G50920	AT1G50920	-0.298030016798266	0.483835938911065	-0.232133663837554	0.652206825644842	0.174152607979153	0.705939443718813	11.9652585250502	12.4245469133647	12.1378602172163	11.2441872931183	11.6619189319448	11.5178810531756	12.2731385567435	12.1948446939458	11.4373938268907	11.7812091614268	11.9710599420789	11.3234832289858
PMAT1	AT5G39050	AT5G39050	1.60091633287083	0.0614983623547465	-1.96963652278655	0.0197980030924272	1.11447379268399	0.212779160015925	11.2196619695082	10.8511313959457	10.1997620031473	9.17933215841043	9.44855454227166	9.37435605231036	10.5906471815474	8.73818628518159	9.06362640162767	10.843126566411	9.58853541680291	12.2776058192907
AT5G47030	AT5G47030	AT5G47030	-0.444343072428408	0.108850525000176	-0.303503338784925	0.344164297631702	-0.972149296337442	6.14384786660957e-05	11.8956586928364	12.1529628002817	12.0352860968053	11.9459572077149	12.5031612950286	12.2650299902034	13.0275624336333	13.0653120875479	12.9124536801803	12.868876978273	12.3963573059199	12.3541047005518
CYP81D8	AT4G37370	AT4G37370	3.0792189998625	0.0530349953093028	-3.22275255998407	0.0470808443544058	1.14147838845892	0.535470836518332	10.0837845380923	7.18080030064686	7.00599236634951	7.12945063211404	7.57925932018716	7.86700588879894	8.92157290772281	6.23979689740327	5.95503792217756	8.51580696226851	6.32759035563072	12.206341211087
AT2G46600	AT2G46600	AT2G46600	-0.588346058543612	0.434789167970499	1.29850327547003	0.0583588263772689	-0.360087651120725	0.657705620290728	11.4950890659773	10.8846446143253	10.2430387908425	12.1814367657622	12.2081956352665	11.6374344110603	10.3979704155876	11.0851748302188	12.0229917338262	10.2412161400547	10.1472147749983	11.4356432463878
UBQ5	AT3G62250	AT3G62250	-0.25429642951754	0.434689250793836	-0.23689061749049	0.524140956713415	-0.790820773761933	0.00335685256933913	12.4122349364737	12.5396877395247	12.5756521307078	12.436406475545	13.0454834910747	12.882487369026	13.3471908544964	13.3168006688822	13.2376299073562	13.3820814108814	12.7308603189467	12.951208962154
emb2734	AT5G19820	AT5G19820	-0.373102238091785	0.450876305483064	-0.215625962827122	0.737770574767138	0.479670929912521	0.307911865306043	11.5698009403866	12.1872204434763	11.8841193771682	10.7525213493144	10.9967938848729	10.7426850374576	11.4655774190107	11.6313752155971	11.127894642288	10.4883151454685	11.672999744993	10.6973681855337
RWA2	AT3G06550	AT3G06550	0.507606374836989	0.11268499094829	0.941023326030456	0.00134188344737041	0.719421287317969	0.0157944030964043	11.3634939412049	11.4658241392393	11.5752508797919	12.229849583105	12.2421749519561	12.1225910705712	10.8218220599025	10.8615693857322	10.5558118386149	11.1307727385168	11.7059325373948	10.7889094127038
AT1G07940	AT1G07940	AT1G07940	-0.365367159044942	0.3625313817433	-0.81953980538164	0.0233936614983275	-0.715186448924638	0.045114198388304	11.7637972050219	12.0752694100936	11.8209336330485	11.0956882307476	11.7926996097304	11.2917352455917	12.715337139526	12.6693121184932	12.421455107312	12.6460718128926	11.7466478631591	12.1965039550593
ERD10	AT1G20450	AT1G20450	0.692524800003948	0.0126142926777199	-0.112441648668866	0.804086729216202	0.334076908446549	0.280173465945883	12.5176465237775	12.1994788022708	12.3416365155391	12.6992229799414	12.5535616203941	12.5563603462191	12.2126072850565	11.7294934633407	12.0904742089155	12.9138661829715	12.2717957798951	12.880034947076
AT1G57720	AT1G57720	AT1G57720	-0.145937784820688	0.761693726964848	-0.336893197844498	0.467416491988847	-0.535891455196295	0.16180872365418	12.2046243251239	12.5374946677508	12.4822851231358	12.1441117724058	12.6591310813973	12.5522325812023	13.2074826372845	13.0402833879212	12.5191531836893	13.2395521706768	12.5856352076825	12.4645255990993
AT4G15750	AT4G15750	AT4G15750	3.38397275178086	0.131564536440037	0.186013824372264	0.963928588550654	7.03409342046153	0.000382616271897672	11.7691754753181	9.35376071973027	10.6329284627645	8.83942219350766	5.12318844032186	5.22736797512522	2.61318881398587	2.61741702348606	5.44031442766552	5.140429003079	8.73169060794581	2.8294044857186
BAG7	AT5G62390	AT5G62390	-0.392640277498409	0.364656358047543	-0.0072905427419186	0.993234447102811	0.283281479896431	0.53139656503174	11.8724210364587	12.2108083705902	12.1541827735269	11.3514104387303	11.4279350587558	11.4316284174293	11.8231823328198	11.8996834709509	11.679133252989	11.1787192096599	12.0095310430328	10.7555826535021
SAC52	AT1G14320	AT1G14320	-0.161671554872518	0.624654072794786	-0.152632528063798	0.694826491716073	-0.745513094018611	0.00341761499245606	12.6745555907743	12.8203850501171	12.7724291180693	13.044263523783	13.4352587808651	13.0487914588449	13.5754002621259	13.5116201318337	13.4151557281022	13.5911234279695	12.9031823847426	13.4410846710893
AT3G59940	AT3G59940	AT3G59940	-0.608363475952215	0.317809103936381	0.665014546118308	0.3082733214757	0.384287308481343	0.553964752219677	11.2053505162287	12.4431765197093	11.2469507992042	11.7038547856557	11.3210095630353	11.2067524398486	11.3027124900378	11.0049535851251	11.7138797116632	10.3805007286685	10.2832979210943	11.3626039236497
PDIL1-1	AT1G21750	AT1G21750	0.235645875004893	0.431572595096904	-0.0676159363683075	0.88013187140943	0.464804661000164	0.0810920591699646	12.3532510771898	12.7328142240051	12.2649771561056	12.0984122965224	12.099077059526	12.2982721088857	12.1517774484904	12.1416069292274	11.6543520245386	12.3271404432351	12.3052043429452	12.0607144365508
UGT88A1	AT3G16520	AT3G16520	-1.09183901007843	0.0186787011908506	0.0298980029672617	0.973880152863937	-0.4273416170342	0.423922106800165	11.4680602236966	12.292147343001	11.2709091058736	10.8964704392449	11.447302167528	10.9310791507202	12.2203140485296	12.1171844627658	12.185446772558	11.580535778214	11.0489921444162	10.3816958091793
RPS15A	AT1G07770	AT1G07770	-0.0479521354236169	0.927255295278845	0.0346404547559595	0.958780814744397	-1.26439491647135	7.68647051680933e-05	11.0832838925149	11.0949163418535	11.2770736389683	12.4313400891941	12.706515179157	11.9850932323485	12.3779179565955	12.3531539280506	12.5159200427034	12.6818982400282	11.7734193821673	12.5031398795135
AT2G25970	AT2G25970	AT2G25970	-0.403987045290012	0.237476248995994	-0.849589082282417	0.00580415082813549	0.116369375542078	0.782125433022918	11.7273052449139	12.1272354411349	11.8069090877296	10.2978640358397	10.5978797936977	10.6683532614039	12.07309892132	11.7960145436851	11.3963718095952	11.3802887219155	11.6338815151378	11.063462002611
AT1G02190	AT1G02190	AT1G02190	0.175406549671642	0.93355366541265	-0.780127232508983	0.700269841042245	0.808485954910284	0.634495519206099	11.4713635448537	10.324119984274	11.5686938902469	8.85543766499525	9.92342395406091	10.300612025363	9.95000730705523	10.5400024764369	10.6571198716728	10.2905402036699	11.7122717124747	3.61911775496548
HD2B	AT5G22650	AT5G22650	-0.207375596904222	0.537984262758447	0.0725654328186554	0.880792565120847	0.130697588545836	0.717357871586315	12.4843121148453	12.6328187466125	12.512744645017	12.0584998657844	12.4049801531779	12.3512364446647	12.5982262065803	12.5635565719224	12.0081111915693	12.3389112259817	12.3559357006904	11.8766330459787
AT3G56340	AT3G56340	AT3G56340	-0.586524089487753	0.059919672624328	-0.526172465939683	0.111469700643716	-0.914838472973728	0.001438549909416	11.7102807758462	11.688913442112	11.8772685381473	11.1151082867004	11.8627848366436	11.6160619480678	12.7421283761849	12.7424282213855	12.5314801997403	12.4098215987939	11.8207574833967	11.9712355686699
AXS2	AT1G08200	AT1G08200	0.37579677699964	0.306620456485913	-0.0857126285225783	0.880440376867008	-0.0308687401063017	0.950981684064427	12.5150479469269	12.3845993251463	12.6264910170869	12.9941483179259	12.6882595831873	12.7994038516004	12.5331968800853	12.5688930746487	12.5264013675069	13.4177198861942	12.7714570402185	12.370002761513
KCS20	AT5G43760	AT5G43760	-0.633273412991527	0.320188880399039	-0.365599739397022	0.652613256618909	-0.0298159665832746	0.975452899766231	11.6051906079315	11.7386340196097	11.8523961189359	10.5291181635349	10.8876097019904	10.8608729156674	12.0397322452647	11.8596031278141	11.2975330906543	11.0080759587063	11.8901974578303	9.78371443089129
EMB3010	AT5G10360	AT5G10360	-0.284684573604933	0.270230531094366	-0.271579078621486	0.337673952795672	-0.558087711849721	0.0147317448628874	12.6588865520286	12.8937142010158	12.8955815762575	12.5775373670846	13.0498340064764	12.8001776030187	13.4901795741018	13.4154525440893	13.2147142036381	13.2878915786171	12.8813727854044	13.082956188108
NBR1	AT4G24690	AT4G24690	0.780426030896058	0.0199092680449782	-0.833371159953091	0.0139108985532705	0.129174983465541	0.775553002169745	11.9864817333533	12.0560937544968	11.631480404391	11.6303641689119	11.6974762967827	11.8281740930149	12.0044601501539	11.8175236627046	11.4447801786718	12.6784612520476	11.9868331823123	12.8578587538009
RAB18 AT5G66400	AT5G66400	AT5G66400	2.56989257153148	0.0348217486270418	-2.45283349409951	0.0518467103970343	1.55876001865591	0.231819135262957	10.1388345918683	11.1144691862525	9.62619397359615	9.05724686510063	8.96203759802522	8.96083060371431	10.2133568157582	6.87325611526263	6.74055106870128	12.0159214599454	8.45759936280798	11.9026292393134
AT5G25100	AT5G25100	AT5G25100	-0.363097822928771	0.49076551108058	-0.159359688075808	0.827578265251731	0.0673951208793417	0.918867355632203	11.8879543206085	12.054254138392	12.081536332401	11.2171733217516	11.5347404415401	11.4917762353363	12.0613472664009	12.1899053560304	11.4850182667463	11.4131104617982	12.1997471025624	10.7770343437157
AT5G45430	AT5G45430	AT5G45430	-0.225766348523242	0.499713952401388	-0.193883689630662	0.6242920955292	0.381011104085665	0.208610336632746	12.1709896134353	12.3725929744604	11.9096767367638	11.336653669622	11.1572775456805	11.5673521001049	11.6250305894568	11.5087449153065	12.1350587368558	11.4857001350801	11.5336405666437	11.647525389498
MSRB5	AT4G04830	AT4G04830	1.79387315608763	0.00865159283723391	0.42188928085169	0.675795161464369	-0.318674134576891	0.725140449545499	9.2857829661841	9.03353806796074	8.88765678340085	11.9608384953156	11.4351589407798	11.3350922404376	9.86406706042759	8.76323094304796	9.35170824582288	11.6859396212723	9.1993107862106	11.594382512598
AT3G05900	AT3G05900	AT3G05900	-0.594758131305126	0.616823823376231	0.190327847947406	0.912821337395126	-0.014387466122098	0.995289744981631	11.0499780407665	11.0823342155171	11.6912929654533	10.8699109521572	11.0968922862393	10.7626707837639	10.8014155627018	11.7604745434626	11.2392578181448	8.19899643412611	12.0350415804591	9.21045568514117
mtHsc70-1	AT4G37910	AT4G37910	-0.307754691761809	0.467054512649269	-0.0705613578411863	0.914483205211542	0.124683805185718	0.802300619666191	11.9979798282212	12.5115849426719	12.1448782234993	11.432651401979	11.9189600048794	11.8013729701817	12.3415744701489	12.2735262214317	11.6075306615007	11.7643488321128	12.1218284045321	11.4410287314313
BXL3	AT5G09730	AT5G09730	1.80458979418988	0.252013369717061	0.315719462100943	0.900975985461132	1.95041875901629	0.204072134563661	11.4350272502187	9.4200205088588	11.1027599596868	10.488616279771	11.2628595950638	11.266761863194	6.30758111012328	6.93753251710404	10.3104375050165	10.8637592786652	11.6376332700931	5.93018048343717
TPI	AT3G55440	AT3G55440	0.197371870115052	0.532260801131548	-0.0389639981869077	0.935416423173236	-0.644004231803922	0.0125718182933385	12.219188579202	12.4396577053563	12.2370325493276	13.120960890217	13.1386296597995	13.0510684956228	12.9296961811677	12.9510442055308	12.9562475209202	13.5110440763449	12.6892889201925	13.1131257804342
AT5G64400	AT5G64400	AT5G64400	0.153706010472885	0.693628619358125	0.375959841320187	0.298574407157551	0.460005918082765	0.151029272800197	12.0975359685266	12.7514780122889	11.9726798253018	12.3136777578136	12.4732418687221	12.3651599394041	11.7655318368761	11.8153871241149	11.9794473273187	12.1318071048867	11.7071232563727	12.1492498358202
AGO1	AT1G48410	AT1G48410	-0.0988221848897924	0.882412413478416	-0.619751384206429	0.247812935586237	-0.0733573914820797	0.913944472391731	11.8302694413899	11.4635157695974	11.9523781348844	10.9813853745938	10.7455426314016	11.5183513412308	12.0748711539159	12.0117826960727	11.3037957412048	11.4662066408559	12.3015302563449	11.2094564774346
GR	AT3G54660	AT3G54660	0.322268536636345	0.620848252201293	-0.778679545146592	0.190727902188018	-1.00583474230943	0.0602968068883387	10.5577807279868	11.2029209890746	10.8859555872549	11.1750416265935	11.5138976061547	11.6361349525527	11.9778073007226	11.8895642087747	11.8612829346136	12.778167633612	10.9076864989233	12.422945422501
AT3G52230	AT3G52230	AT3G52230	0.578332938524735	0.304045033316362	-0.402036792104756	0.552143141354367	-1.23631751881473	0.0122015168474804	10.2215894241311	10.4129339471293	10.1375326850028	11.6865017172746	11.742069825833	11.5818235635477	11.4774170754981	11.371227874718	11.626641796678	12.5317519911022	10.7009009998968	12.3834916080445
sks11	AT3G13390	AT3G13390	0.758466260129407	0.717544711860502	-0.19794254785198	0.947888815517548	2.64723956499775	0.116696654378553	11.4282439256649	9.29057487516404	11.5713974372281	8.34028822843412	8.75381469984873	9.58117160141786	3.86717781757423	5.17182981926251	9.94418485107211	9.66363632738098	9.79674251734586	5.43847763312991
SKP1	AT1G75950	AT1G75950	0.247954192406157	0.364268004960226	0.568987458266273	0.0201557732883311	-0.112586058328927	0.71680350951688	11.6926992707232	11.9212970265376	11.6780944936999	12.7553549542687	12.8816672341425	12.4150088299119	11.9119154023008	11.8517019047064	11.8781683417005	12.2953890025861	11.8060147297509	12.2370056421535
GDH2	AT5G07440	AT5G07440	0.947618442352515	0.334230079869752	-1.08869295681095	0.294325841000275	0.0644146922050987	0.961988105548419	10.9948062374122	9.43706214048172	10.1228637229881	10.5120435958059	10.0805139037715	9.63767313921012	10.6536664582594	10.1823760676356	9.82732424113698	9.52213196721235	10.0072937692494	12.3784480584217
BGAL8	AT2G28470	AT2G28470	0.149999485018404	0.853654398868591	-0.209882073505578	0.823910865296238	-0.4277462887466	0.531569830399398	11.3563649471082	10.1853357393739	11.7887696830286	11.5782399190874	11.425146982597	11.8300695411392	11.4752716251515	11.8678737192493	11.6723728399661	11.6539887783395	12.4772144390346	10.9667101217261
AT4G16660	AT4G16660	AT4G16660	0.0346955357051704	0.957122332188838	-0.00736593631797557	0.993402216375739	0.730294959196445	0.0784347227172877	11.8560870229457	12.1621020860323	11.8157311108118	11.3171257585977	11.180609045087	11.2521332736691	11.1829324427971	11.3653981939484	11.1108518276689	10.5288119758943	11.8800273434005	11.0366775850589
BME3	AT3G54810	AT3G54810	0.121170585003903	0.868921372905474	-0.222989327804708	0.783554671596868	1.1692249792454	0.0207088287290079	11.3811638126522	11.8580292275758	11.763998412254	10.3348905472464	10.4824652827675	10.419183090579	10.6044550935822	10.2216267947579	10.6784841291306	9.54321664444517	11.3763754910848	10.417104913506
AT5G35970	AT5G35970	AT5G35970	-0.876950754910483	0.134088289052668	-0.487590263989776	0.498412061741976	-2.02562552645081	6.90762142798072e-05	10.2117478704672	10.1034945730739	9.63508202155657	10.7099944633064	10.3836773162997	10.8564159857525	11.5768178164866	11.9220963073249	12.444311731283	11.6652522403378	9.86660973557786	11.3643056424421
HIS1-3	AT2G18050	AT2G18050	4.53655120418793	2.4278661205706e-06	-3.1053275464479	0.00316699463187296	2.1301054216053	0.0514194248477048	9.26689746695918	8.95157712524962	8.23793607142196	8.52385052652265	8.21221133430488	7.71774673277835	7.17874747827306	6.76405821754328	6.29391324285183	11.600230997863	6.74118025931104	12.045945786757
ECT8	AT1G79270	AT1G79270	1.7384304178925	0.00865159283723391	-2.38313132964525	0.000208353519200062	0.0904808316390391	0.929314978862288	10.08809454255	9.84435043471722	9.57014018732785	9.07923493014609	9.10825542277854	9.16684449199472	9.44890721003983	9.52517024809106	10.1857718882262	11.4514116983515	9.60736422731287	12.3073970157095
AT1G20130	AT1G20130	AT1G20130	-1.74117614832246	0.57393595914084	0.063373140056606	0.99080074803435	-4.4600109145397	0.0901301907663197	4.45009912743063	3.23672573854475	8.18242789735802	6.20049947373245	8.98947421078879	10.6086535979592	10.4436758415075	12.1098809730511	9.99150852135003	6.44277133658486	10.9370765645567	2
AT5G19440	AT5G19440	AT5G19440	1.15241436761717	0.0447254766029804	-1.2481924356314	0.0312766636427409	-0.247393266922451	0.737035035858458	10.7393189883182	10.1235172315962	10.1101705125063	10.4616668887674	10.5526114246496	10.5042628627948	10.9455382634869	10.6515133588348	10.080280460272	11.4917382283231	10.6440098427755	12.5195230853578
ACD1	AT3G44880	AT3G44880	1.40815930418711	0.00461350718576767	-0.469416096568849	0.47908516246209	1.2371924309965	0.0142218928394306	11.6275704051959	11.6593671717996	11.053885606467	11.1473389026745	11.0828085808021	11.2856704437419	10.6181321031273	9.98512785492602	10.0191750919692	11.2986046355257	10.7594647153348	12.3834916080445
AT3G49720	AT3G49720	AT3G49720	-0.321380626576407	0.463758171717029	0.69245271505592	0.0851870587303646	0.597603769998252	0.127193805758147	11.8999552374102	12.0704234949383	12.0467108740347	11.6488610384186	11.8909437621144	11.7940116402095	11.3379707777432	11.3903003778243	11.4992772275151	10.759515201588	11.7039458192641	10.5194171246096
AT5G15500	AT5G15500	AT5G15500	4.97955282535226	1.70503098867069e-06	-3.05716381341704	0.00821627551896734	1.36914931119641	0.288746091575235	7.53151138294023	8.23194080371145	6.95957389474783	8.38951474521381	8.18081984499134	8.04466708931155	7.37563686092107	4.94046289080408	5.54553189740718	11.5811022461312	7.02198002672586	12.0094367782977
PGR5	AT2G05620	AT2G05620	0.180336525711544	0.804263381564022	0.403613138864279	0.57495038617634	-0.670278238051896	0.242883964229132	10.6662529539586	11.3704809901181	10.9032268239108	12.4572832497716	12.3141661700586	11.9755348196736	11.3450376989107	11.3583713390224	12.1714735094689	12.1559623322814	10.7609943305816	12.2438008235815
AT5G57290	AT5G57290	AT5G57290	-0.266377004180892	0.497270201207661	0.91321943536075	0.00514305627483536	-0.563850911951538	0.101333713825512	10.9792276449015	11.2668004726633	11.2377412956007	12.4538685302115	12.7215915502956	11.8075429840063	11.8428694065869	11.7912391922923	11.5375122022908	11.738175184318	11.2921320975584	11.3170539951152
AT1G71695	AT1G71695	AT1G71695	-0.729536511311768	0.441405045839054	-0.824591603587598	0.423008991953898	-1.61901580145948	0.0504156591666009	10.2650640352866	9.97325754291242	10.4527914064412	9.49365086643891	10.5769311871307	10.6033436568618	12.1280749773233	12.0328997797366	11.2766713131372	12.0213579831969	11.0762797249557	8.68705592164245
BT4	AT5G67480	AT5G67480	1.13637424261583	0.0569309707312087	-0.0950334039056108	0.928172232458832	2.37219751535135	7.42449248698237e-06	11.3727976025877	11.6067865399681	11.5589967959652	10.6652675587644	9.66441752077437	10.0569536852162	9.33757431494093	8.30832930955695	9.5374902435143	9.34402005737846	10.9262105465793	10.1566612039001
AT1G14670	AT1G14670	AT1G14670	0.202206792294003	0.699977364566102	0.143350759852994	0.82981582238583	0.504719313819624	0.254394593607799	11.9687687851357	12.0968768265112	12.175408983944	11.8568786969942	11.9074192102187	12.0033503722645	11.7924925753199	11.7203876496021	11.1384450610902	11.7718115129692	12.2907162908501	10.999200281841
AT5G44580	AT5G44580	AT5G44580	0.467904721033741	0.699272994781275	0.325143523123774	0.83364350633399	-0.866774729019311	0.420490617505756	9.63855180637	10.7554967767669	9.15814495051525	11.8793755590385	11.9514892929352	10.9885540538353	10.5504518254948	10.4711000813442	11.4086270297784	11.706853720641	8.32324320399597	12.0119720411742
AT2G28400	AT2G28400	AT2G28400	3.89857238740759	7.87706791112145e-06	-2.6303686264476	0.00591200194854947	1.56731006817609	0.122838679443312	9.29140074246754	8.50404408735069	8.2572539755416	8.70092347410235	8.43256184852303	8.19814051916573	7.70348608303178	5.73171536578673	7.52029375171947	10.4303938224238	8.54542829102188	12.2041257510279
AT1G09200	AT1G09200	AT1G09200	-1.41851095451973	0.0576727698729567	0.199244816481815	0.873143516087598	-2.2598770585961	0.000979348837337332	9.74337415291595	9.00588603278023	10.1027142362038	10.2429162973681	11.0316708947069	10.7855126246454	12.1671439774797	12.0547993399071	11.5193288841788	11.2316323283583	10.686484744938	8.51389153231799
AT1G55360	AT1G55360	AT1G55360	-0.638000709618923	0.243574272495965	0.893727975936555	0.0969623503912067	-0.833080502002184	0.107248475220209	10.8062485874073	11.3193166337372	11.2594587608869	12.000267710974	12.5652583325192	12.0658118425046	12.1744357281209	12.1595720217853	11.5030922210481	11.6108111493749	11.73657624818	10.2759745510154
EXL4 AT1G75910	AT1G75910	AT1G75910	-1.12781214780087	0.749236966441505	1.08433992775018	0.800510002563576	-3.83492245433076	0.177964822583908	3.27532555888993	3.23672573854475	8.3751162409743	6.35268051368769	10.7756227250135	11.488419661341	9.10482103448454	11.7299472488494	9.82035176337594	3.32390906788744	11.1108791083677	2.33225984245182
AT2G36950	AT2G36950	AT2G36950	2.06546020625717	0.00919861811601779	-1.54349120642377	0.073962396401643	0.718320575896293	0.441465746458609	10.2839733934769	9.74597238503647	9.25549831122525	9.93610120805445	9.64729356499057	9.20707420523639	9.28954217382804	8.86589765624776	9.1384161049699	10.1540512577641	9.35933586948082	12.3153362730271
TOC75-III	AT3G46740	AT3G46740	-0.82636530909746	0.163564067083028	-0.346213654862546	0.664339099964326	-0.683844075488732	0.257931813963042	10.9332541733341	11.6881227992147	11.4103159105286	10.5992739599658	11.0117383426836	11.0167879475421	12.4504279768318	12.2241307780399	11.2438250616623	11.571441910974	11.5711800869346	10.1566612039001
AT1G76960	AT1G76960	AT1G76960	1.96172188803862	0.072293146243066	1.52685454406553	0.201995288109473	2.63558667305867	0.010060366675698	11.0096505092319	11.1372405478252	8.59451732010822	11.4617132911276	11.7357830930547	11.1355804420558	8.15333578792105	7.59305956171151	8.17345619793084	9.09073871536873	7.1110327593416	11.1468991477579
NSP1	AT3G16400	AT3G16400	0.996176662948662	0.320596001137118	-1.05994016298805	0.327402357256344	-2.18096613621944	0.0131549224310112	8.18260326210057	8.35659521390568	8.11202126283375	10.8972442465469	9.91867438770459	9.91843773125673	10.9173685364509	10.2673601208924	9.73022755423601	12.4673329306158	8.72543637142335	10.9017941251306
AT1G09620	AT1G09620	AT1G09620	-0.624129412567737	0.136738836058794	-0.348351861388815	0.499621628276102	-0.153829493078343	0.771443753043476	11.6367938204904	12.0941935311047	11.831604947003	10.8193668501617	11.2389270692595	11.0581290473489	12.3160276854007	12.1799756566099	11.4097887823908	11.2882345703066	11.8100840283886	10.9629713303179
AT5G52882	AT5G52882	AT5G52882	-0.0673635782214976	NA	0.844251816568317	NA	1.28616288264861	NA	11.22064375282	11.3239048389958	11.6976704455938	11.1737648551228	10.6636987647436	10.8785642099963	9.99413096901463	10.2522761895935	10.1789741038614	7.83866122218399	11.4710012639003	7.45914726967539
CIPK5	AT5G10930	AT5G10930	2.46302136114167	0.00188571098718517	-1.24947943974524	0.183742533794687	0.205144089706729	0.862767038683824	9.17060712366843	9.66149073573379	8.75804392308124	10.3360324518026	10.5759260066966	9.693711540149	8.58998158697606	8.89208488929157	9.48994733087489	11.858009128215	8.80766339763708	12.1340350953115
GGH3	AT1G78670	AT1G78670	1.52698938431367	0.0097956632603227	0.0841803215161232	0.939904034402638	1.13498416880931	0.06559202559017	11.186380075885	11.5395612288242	10.6314487104328	11.7396738130549	11.750112721359	11.4094882855811	10.1649254601306	9.72414315845982	10.1694030716591	11.5467142445401	10.0801757975142	12.278508564212
KCS1	AT1G01120	AT1G01120	0.275290151620454	0.665637458102876	0.0206354012284968	0.984485846052408	0.766009724121444	0.148326665347728	11.4721881946861	11.7666159203331	12.0442107348788	11.333226718594	11.3101701489306	11.287327010671	11.0522997974293	11.1898210543843	10.7717951716259	11.1369502362922	11.9966045963233	10.1941405676977
ECT3	AT5G61020	AT5G61020	0.151789776564429	0.709539533870004	0.195683087724529	0.665577456723843	0.74259442746762	0.0162023684596384	11.8270498053485	12.3701303740989	11.9901041905873	11.624301262517	11.8487046407835	11.5696228570079	11.4666577754418	11.4970620113336	11.0018279742824	11.2999816960358	11.8407858775459	11.2535854704748
HB6	AT2G22430	AT2G22430	0.297955000553643	0.587276043411573	0.487351473461625	0.378090596926021	0.167291957378301	0.783381987420676	11.5425789412915	12.3066432113447	11.4368201706317	12.3983776593239	12.7308784537203	12.1048515834166	11.4965838929885	11.4011682124502	11.9814021179509	12.2307929761855	11.2820464367415	12.1515511202557
AKR4C8	AT2G37760	AT2G37760	2.47375730927898	8.44732366589082e-06	-0.692580341823365	0.35757040807908	1.39814716419509	0.0220063380642214	10.7964049571893	10.4875362640154	10.0123727215108	11.1157733035501	10.7221094498463	10.6675054569688	9.28464982149387	8.5536359339692	9.27473339815237	11.3406939190427	10.1796011494405	12.3400487175411
iqd2	AT5G03040	AT5G03040	-0.592968713139347	0.172861426321736	-0.126210339616681	0.854097062411272	0.178612105297282	0.735629869236268	11.6884476350859	12.1028218973003	11.9662377925695	10.8667539157757	11.0884585720088	11.1294365566659	11.7109620930749	11.7153548454941	11.8234243806846	10.9962319785157	11.7608603962353	10.3928547965847
AT4G27090	AT4G27090	AT4G27090	-0.165517910029793	0.667914675752107	-0.265096926081003	0.50511632487331	-1.10919848921614	7.49143510916904e-05	11.6994055067696	11.5578541849573	11.9063155294249	12.3020381557301	12.5997900207202	12.295805346254	12.8420836937209	12.7803829603569	12.8855664788494	13.0851814282852	12.1935302246894	12.597071893031
ACR11	AT1G16880	AT1G16880	-0.259793576474557	0.531750611102693	0.109932409256785	0.850557749169577	-0.960126557520667	0.00390930761254784	11.6371615334063	11.6952230348532	11.6425414855069	12.5561381778996	12.3090333722543	12.5265136920799	12.2613582918368	12.326996670876	13.1047746348119	12.6460718128926	11.9621111183647	12.3860067862825
rpoA	ATCG00740	ATCG00740	-1.34067919013248	0.0533405504302882	-0.277810951020497	0.798227296719112	-1.89040390906199	0.00356288944651545	9.97744428042297	9.0210346249729	10.2803416980487	10.1420677887674	10.1644904537382	10.0582479492243	10.3507695080389	12.1941870918054	12.0534155758868	9.34134753658599	10.8208859712172	10.6376439851037
AT5G57345	AT5G57345	AT5G57345	-0.643600721174254	0.301822164800414	0.84462611157772	0.18041329851019	-1.23330872379192	0.0263566333820795	10.2371975876941	11.0568359030873	10.3467726982422	12.2003704106288	12.1489337433193	11.6750402877263	11.4355460796734	11.4232226269745	12.3920716139574	11.6906717975648	10.1750187989231	11.2964046171984
ELF5A-3	AT1G69410	AT1G69410	1.57398991775245	0.00799357783689365	-0.318889372918681	0.725844480399479	0.971906186620972	0.126504572683005	11.0377749026881	11.2281606220878	10.6284846446862	11.2796344860296	11.413377866085	11.0951693750713	10.2502116642446	9.49558606209722	10.1898352372617	11.2330747886023	10.2864877251032	12.4442876092026
CSLC04	AT3G28180	AT3G28180	-0.264123767288227	0.763770864337854	-0.0441977402191233	0.973290962755046	0.624311295570841	0.405588214251285	11.138352693068	11.4736450831646	11.9320872108979	10.6661758216881	10.6330988169428	10.5610588121206	10.8014155627018	10.9096298777702	11.0621799777481	9.65720361801393	11.6907644130311	9.56241276548226
SLD1	AT3G61580	AT3G61580	-0.591328481878998	0.155929715783824	-0.319122359565605	0.539267862159855	-0.298822594554022	0.516518290174672	11.7785394715537	11.8079607068714	12.1094417353612	11.0963622577766	11.4150650579885	11.3562917052798	12.411966936286	12.1649517752883	12.0096444840565	11.7058151850264	12.0607299881434	10.8082087198672
FBA8	AT3G52930	AT3G52930	-0.0602083475693037	0.863088606877827	-0.279536384658048	0.348610193819663	-0.31904898428133	0.228081223448936	12.9189926205117	13.1067584890796	13.0404643187315	12.7727474813069	13.1797360113165	13.0289601378056	13.3534829984624	13.5565710011109	13.079811552095	13.5080683191468	13.2099536830511	13.0992273033675
AT3G05165	AT3G05165	AT3G05165	2.56470526423943	4.17120751019663e-06	0.0846369141399491	0.94169777611806	2.0206074524994	0.000547544179083181	10.9959535428425	11.1203423489649	10.2603754449032	11.8600573934845	11.1545869032343	11.2834587247866	9.44890721003983	8.19719859424968	8.53462369004978	11.2896215599881	10.3033819158011	12.0498284029686
AT1G77960	AT1G77960	AT1G77960	1.41231301246677	NA	2.0150070511903	NA	-0.598472162786135	NA	8.91564937883968	5.48216816804685	5.28538019594108	11.3771544326875	11.6404446031937	11.6421891034489	7.52416082839829	7.88148540196762	8.75540069419753	9.78857415013325	8.961929209908	9.7563269883741
AT5G11420	AT5G11420	AT5G11420	-0.251480229794516	0.851015030724991	0.617289836259899	0.64822199733707	-0.211410962382437	0.877142202023137	10.7825100549509	11.7549597591852	11.4085891215643	11.6648535204698	12.24122419663	11.8711515050487	11.3171589663759	11.7001502270077	11.691604873213	11.6464306514846	12.0777072415675	7.57340795593394
AFP3	AT3G29575	AT3G29575	3.73047830703153	1.71955382045453e-06	-3.36815873936661	3.83918956732696e-05	-0.21521011882942	0.864028773888556	7.97020431479436	6.51930269996415	7.43712323080191	8.21678846162502	7.82241444390598	7.90778181797681	7.39392497519238	7.70807962615672	7.77951832915663	12.049466066497	8.39592817240887	11.6447275352064
FLA18	AT3G11700	AT3G11700	-0.507588299720092	0.409982261537029	0.0490101793724287	0.962865058383034	0.0853984641001956	0.913933776257328	11.5643974773773	11.8646922731304	12.0220771220922	11.2736874545547	11.2888574823799	11.2955814327157	11.6865969160387	11.7033888664856	11.8373063458155	10.8534798070819	12.0700150658119	10.0910339622213
GSL10	AT3G07160	AT3G07160	-0.0606185402562545	0.932965497994993	-0.411572866502711	0.507164402674341	0.438809952052925	0.417982773672225	11.8475323949589	11.4841593243985	11.851443093088	10.9003353320103	10.6359952921667	10.9303725304974	11.4574488547904	11.4766568977092	10.8913914677546	10.3831017599244	11.9247269674917	10.984522669275
AT4G02920	AT4G02920	AT4G02920	0.231208571012498	0.707899344624309	0.162705862614313	0.836612782908192	-0.179876852450137	0.779909613244544	11.5755679946849	12.3457717979754	11.575635658562	12.3452107539082	12.5071216556035	12.5024689403202	11.897967648791	11.6521147293526	12.4955470788058	12.4075877441983	11.4705338959165	12.7235500261795
AT1G33470	AT1G33470	AT1G33470	-1.37810694670383	5.25504596691386e-05	-0.278482214745394	0.587734213629594	0.0178442504461642	0.977465766760385	11.5636238993445	11.1320174290861	11.7089390423615	9.47718418131523	9.94538416572573	9.97982735955019	11.3432742112863	11.5889797469364	11.4689459918546	9.8405982541901	10.5993916362553	9.66722817210758
SUR1	AT2G20610	AT2G20610	-1.10827581934452	0.0195301509284412	-0.225791861112562	0.75849317481939	-0.527326692770269	0.319050138112084	11.1615441026222	12.0109662038559	11.1176337051196	10.6303228859996	10.9839682338624	10.3814216310917	12.2356051575545	12.0529870200178	11.7204488322003	10.7921740913866	10.2356852735331	11.451739763197
AT1G62510	AT1G62510	AT1G62510	0.576098745890976	0.714167245528071	-3.03927423135699	0.012944295611642	-0.500003366435499	0.756172595563162	8.65597100137892	11.1772319197665	9.13535682881314	7.28890413535733	8.66585395946636	8.16968255858309	10.1635936712696	10.1269456797055	11.2108801657471	11.4314460949854	6.71616550381331	11.9794013800134
FAC1	AT2G38280	AT2G38280	0.404394244229236	0.291457971481064	0.103244772520791	0.859525290807112	1.47912780452845	2.13499245762502e-06	11.4299427492198	12.090907155814	11.4038297671217	10.5440179498495	10.941674566096	10.6068857882172	10.4654564633221	10.2306336605016	9.84289019004791	10.3700494545361	10.8216191037067	10.5880180426101
AT1G09690	AT1G09690	AT1G09690	-0.22400281980657	0.600587524638078	-0.333698877502446	0.451073688185854	-1.13151409304715	0.000536374266443507	11.5084159345892	11.5351713609456	11.6117294751132	11.8612476013611	12.3087308735233	12.1712513035188	12.7250755120242	12.6037264667211	12.7167801716094	12.997722651816	11.9379726085484	12.2261287278078
PMR6	AT3G54920	AT3G54920	-0.794085150863639	0.333473806363834	0.184419692224958	0.884517854281371	-0.0688577197496011	0.950763785093925	11.3929697944005	11.5950245385571	11.7683810329437	11.0095693946406	11.0280003983256	11.1207909223118	11.9150846154576	11.7001502270077	11.3075403237622	10.2988289912713	11.916514942617	8.92702532353177
SPL14	AT1G20980	AT1G20980	0.34982190515164	0.518189265329418	-0.129622414976291	0.868388491732448	0.8593980933747	0.0642621797559579	11.6806202776278	11.542188752178	11.890628605795	11.0167082432722	11.0042854643526	11.1914992406774	10.9517242027029	10.9592404767125	10.6254686863881	10.5613293509419	11.9423609348072	10.664596070624
AT2G38800	AT2G38800	AT2G38800	1.02400384073025	0.0517526090743451	-0.636186768462442	0.29874706211884	-0.0719452678237014	0.92592651477295	10.8449649092588	10.7464109201131	10.3779930817938	11.3020122393705	11.1315115414655	10.9289582509131	10.5555379171899	10.9208028240879	10.7258939187074	11.0955226570283	11.0383094241391	12.5847169923387
PGM3	AT1G23190	AT1G23190	0.970712808118153	3.91861159464108e-05	-1.10234601597258	3.89030879803083e-06	-0.188204516641288	0.541783815718117	11.3912268445847	11.1314359135685	11.242595730227	11.376044629354	11.257854055565	11.3103214121182	11.5123639931377	11.5698425370828	11.2372959931953	12.6487763636454	11.9783107570051	12.5382371128197
CYP71B31	AT3G53300	AT3G53300	5.53136710781289	0.0140845176551877	1.12211701401505	0.745596944171265	5.38286294857954	0.0162023684596384	9.6043570502224	6.90407249338149	10.8896740122758	8.96282802745549	11.7991744091284	11.3797745751602	2.33893006518402	2.34148828623795	6.10026941808066	10.8932533633208	10.214629327258	2.8294044857186
ACR3	AT1G76990	AT1G76990	0.172562299546147	0.662470380015209	1.03934694700141	0.000517579425063528	0.888959785416672	0.00288778170505592	11.2502716376369	12.0573188633356	11.4732092817703	12.0756917462964	11.9177704017257	11.8707832530104	10.8056907848555	10.707885183198	10.7268264025601	10.5682030187325	11.1434958309495	10.9867338533289
STZ	AT1G27730	AT1G27730	2.53378632206667	0.0651988326634561	-3.00565705548133	0.0277582209764173	0.235511910896205	0.904045139135605	8.99582920158282	7.78238564617849	8.34292900388921	8.55948310852235	6.8675388084472	7.29435021540336	8.70430635329347	6.44830075183637	8.6214215785631	9.02564256846001	6.27717096341046	12.1502365501036
CESA4	AT5G44030	AT5G44030	2.25491467659498	0.0111459835884254	-0.143870553999286	0.929951375541465	0.877235202001659	0.393189180186453	9.46217115010984	9.74749113507956	9.75680338195601	12.1088049214847	9.36954606494073	9.27766535496527	8.75470801406268	9.42783575204823	7.69817775148955	10.4846867131319	11.0627004494423	11.4111566414371
GLYI7	AT1G80160	AT1G80160	3.73196708097901	0.000430386342574306	-3.09187123210002	0.0057793686013737	1.64829990001845	0.173047705381872	9.22053734487134	8.28728479303875	8.75260916060201	8.14563305144141	7.57121123278214	7.63689621891754	7.7609784009568	4.53782643202567	7.61197564921272	9.44456541763628	8.58396312904758	12.1554876590122
ABCC5	AT1G04120	AT1G04120	0.920724717855604	0.001538435850155	-0.999457993569394	0.000688488748395413	0.836199268170929	0.00448714330998383	11.7355710298559	11.4293860589238	11.7817831147516	10.8087130212549	10.4422143622378	10.9360158252362	10.9054668525153	10.9769354509295	10.5495010699891	11.3526868769954	12.0353576247796	11.7560747848208
AT3G05610	AT3G05610	AT3G05610	-0.192453073864522	0.934942216860012	0.0918336127101481	0.975436054208093	2.15741271150587	0.19357644493091	11.2915020502549	9.62394915262024	11.5354543321963	8.34483342341716	8.6846266138439	9.18591593472213	4.45993251069614	4.83641894125868	10.4124879237567	9.10341275739979	9.27406141277406	6.11403264848892
LURP1	AT2G14560	AT2G14560	-2.57725110237327	0.0102306366445147	4.60217426851963	8.83045088561528e-07	1.9228421526483	0.0634785471269764	9.82826869337659	11.6553276164291	9.5839766707822	11.708711737841	10.0748326517186	9.70532371422204	8.47012738750544	7.62463924071681	9.55018912033645	5.1888043767228	5.44415283591691	7.20940513756154
scpl48	AT3G45010	AT3G45010	1.34039374281144	1.55139393519993e-05	0.436206005988428	0.28071362233633	1.31454768094547	3.01457338635835e-05	11.5643974773773	11.175540549573	11.4423162963025	11.8536929813994	11.8269008608728	11.9118120652531	9.99263171629689	10.4157643932812	9.79567925200116	10.8307943514039	11.6334640505838	11.675666426282
AT1G20970	AT1G20970	AT1G20970	0.594429231276086	0.42738521037442	-0.530112707600424	0.538569054775998	0.979931873048392	0.152208791271541	11.6809769894167	11.2362963783594	11.6113542046792	10.832372163166	10.3345997277335	10.6157032543332	10.1434678867874	10.658204709261	10.7590893405599	9.25877927219789	11.7722821631814	11.3699635851773
AT3G08030	AT3G08030	AT3G08030	-0.231791739598214	0.757889736593868	-0.243026879833436	0.78767271370678	-0.772087455094752	0.204519996707118	11.2750565000718	11.23250540086	11.7757675800112	11.2867387148523	12.2059232957184	11.5912421776361	12.3738927185279	12.4218907302555	11.7836496229529	12.5419718491739	12.1416327577599	10.7443004299879
FAD3	AT2G29980	AT2G29980	-0.416666988907042	0.607863616242404	-0.311820952748017	0.758644539409605	-0.564252242981688	0.459558611749304	11.3881716063807	11.1331797574087	11.7398247687261	11.0273507157423	11.2433656274926	11.5207004846924	11.9421339099091	12.0147652094228	12.0574981670463	11.8061358625663	12.2545253845572	9.60141421108794
UGT87A2	AT2G30140	AT2G30140	1.8246868593086	0.146371145449395	-2.77061192853906	0.021307774993933	0.685529567639171	0.637862711036834	10.4555748283031	9.8142311267306	8.18646437743805	8.56728334910698	8.10480232429564	7.58036364154119	10.0485356754242	7.89449772242997	8.32892822131581	9.96212953834538	7.60915084396966	12.1390140756306
AT5G19510	AT5G19510	AT5G19510	-0.222748723080031	0.565116761000282	0.314022837105726	0.437066191658129	-0.680302798732375	0.033133302631595	11.9896528555509	12.1877799070444	12.1769313725145	12.8740964047375	13.1966737629531	12.5283827153015	12.9574364105462	12.8833065644803	12.5255978096949	12.9102641293831	12.2064987363995	12.5319419200897
SPS1F	AT5G20280	AT5G20280	1.04921813212299	3.38838841445399e-13	-0.783300212438231	3.86813799507217e-07	0.54978062193922	0.000557939779488442	11.8507066932334	11.8253235098241	11.7977029832302	11.4684977627857	11.411125203182	11.7239754246801	11.2064043906982	11.3554333514249	11.2613073640962	12.3879734871278	12.4209970466737	12.146944874674
AT1G76810	AT1G76810	AT1G76810	0.226855545570667	0.719107304781674	-0.884529756751818	0.0917867445756427	0.244909169155651	0.691668653414648	11.7390011784829	11.6674125077331	11.6962556621236	10.8291318094215	10.7302640799454	10.8384492882989	10.993549312686	11.4366288818381	11.8221160719219	10.597616187325	11.7248671070063	12.2673350354345
KCS9	AT2G16280	AT2G16280	-0.0854163640613317	0.892677910424652	0.967446242892076	0.0295245983999566	0.772564968486915	0.082758105292424	11.0822040016962	12.0879130317155	11.7524728297309	11.6918633883845	12.027721120786	11.6763051870093	11.0544570706815	10.9944160194465	10.7099487773281	10.9158832626566	11.2546205084983	10.1435081725384
CH1	AT1G44446	AT1G44446	-0.676473121641933	0.139171526066561	-0.211452161777355	0.748115966837719	-1.21380010521005	0.00326043206887327	10.9699158765211	11.6370083261237	11.0101457781556	11.5892954343224	11.4145028798948	11.677989996099	12.2906305358687	12.3140407108106	12.710901357087	12.3648028044864	11.1287613972828	11.5546911637958
RHM1	AT1G78570	AT1G78570	0.684916281823117	0.062305677230972	-0.290540172511578	0.540134857262576	-0.0191502426510477	0.974580227354912	11.7891672842215	11.5729231046834	11.7517919782828	12.0567693561116	12.0218276900539	12.2709029296593	11.749198980111	12.0087940041355	11.3468892222095	12.6997441015871	12.6059918611687	11.7534799009374
PP2-A11	AT1G63090	AT1G63090	0.293737553451799	0.736129144049	1.60308541494705	0.0169763108336812	2.12998258894734	0.000631917329600049	10.9827041210873	11.7748312720962	11.2176655548022	11.4353177164377	10.933849801971	10.9694197401542	9.33047064989709	8.39786564189736	9.70584295895337	7.98965905368212	10.1507197236197	9.69994122313612
AT2G45540	AT2G45540	AT2G45540	-0.289352685167161	0.666171442728137	-0.985807175888943	0.082538088546793	0.229276834402305	0.740788959319145	11.4812283678982	11.2673299170566	11.6716296921626	10.1498808613716	9.73275547311043	10.0321394521671	11.4133056471311	11.4647101436828	10.7915381064005	10.1418162160481	11.7700050323982	10.4236484456607
VHA-A	AT1G78900	AT1G78900	0.350336230914352	0.0735789553648696	-0.418151087478108	0.0312766636427409	-0.185176384569121	0.387520659220643	12.7467016390722	12.8724695777199	12.7360577898464	12.8431075807856	12.9590727716844	12.9065790848926	13.1105961477293	13.0932685644182	12.6685797025379	13.4142271857684	13.2352103541953	13.3100687111876
MES16	AT4G16690	AT4G16690	1.61078382975859	0.0243201364398084	-2.20244734393198	0.00146847462096836	0.0924652347423041	0.931578568104733	10.2303897844775	9.23319293764732	9.43076848684506	8.92082619197262	9.01935960181845	9.1105665462178	9.8054996752448	9.38006337520751	9.60396143855777	10.3435851517633	9.81747230594589	12.2639964184605
PP2CA	AT3G11410	AT3G11410	2.07863321506964	3.07146532919836e-05	-1.94278499078668	0.000183356798703508	1.19940261390415	0.0280965022903222	10.6223525712777	11.0666027588449	10.7127624263086	9.87299131276217	9.6260844466873	9.75085972848714	9.40900076064951	9.24180665606353	10.0670870368319	12.1314204089757	10.3457913064528	12.013418765012
CIP1	AT5G41790	AT5G41790	1.1898353632141	0.282825226130404	-0.246018253875281	0.887708071907846	1.39249000271099	0.191454243607535	11.5331261735959	10.6061265128509	11.3033314878437	11.1883799470056	10.4974072204291	10.440183624846	7.78196076312997	9.7223198341241	10.6688123050074	8.36081191690315	10.9980161072024	11.8738481969956
RBP47B	AT3G19130	AT3G19130	-0.028092892392652	0.967943584367823	0.771145581688391	0.104392968444168	1.57694109581494	8.87650982945941e-05	11.07787633699	12.0030408953126	11.3314002414808	10.5380764882806	10.8093713173648	10.7183308436193	10.1148116163961	10.0344558517637	9.66944575476849	9.26160905393476	10.4173766060277	9.86449310956091
ZW9	AT1G58270	AT1G58270	2.57151101699867	0.0526206365452534	-3.98929150397147	0.00150545808015794	-1.035238727712	0.49623327460076	7.50596812144545	7.7032047930799	6.92133288385866	7.93871023279812	5.96609078654211	6.44588795141478	9.22970964241359	8.07106822132239	7.37558939387554	12.3173142265922	6.25996517879005	9.83861045130859
PSRP5	AT3G56910	AT3G56910	-0.912100365266088	0.0116418858038212	0.137163556514639	0.819321428856414	-1.81909366634432	3.14667244837102e-08	10.1231691771116	10.5532690931971	10.5702063262322	11.5391124111341	11.5905525549626	11.2650814994814	12.1951150529509	12.044256052294	12.4662536299938	11.8626760460067	11.0558625786897	10.8900288747649
CAC2	AT5G35360	AT5G35360	-0.733997389861968	0.192487674159692	-0.27732285562286	0.722087614482474	-1.42588386526164	0.00446883947207809	10.6245796085533	10.4394858059901	11.0621471801242	11.0308808316883	11.2068196190683	11.1956217613515	12.2808366006259	12.3651807477865	11.7505625053495	11.9617045125462	11.5958173850932	10.1761686055202
AT2G05540	AT2G05540	AT2G05540	1.37159495053502	0.365255937673305	-2.00948753433677	0.183083795213435	0.42256166029384	0.821047943304149	10.3210644352951	10.1650224741937	8.45425111964649	9.43943223181742	9.03699812383305	6.8915154481186	10.652717489173	8.25383373652475	7.3272219056177	9.25025647084389	8.10453919069984	12.1253639471009
[truncated: 26,489 more rows]

## Sheet: Supplementary Data S2
Supplementary table S2. Primers used for AtEVD_GAG cloning and transformant screening:
Primer name	Sequence 5’-3’
FG_F	GGATCCATGGATTATAAAGA
FG_R	TCTAGACTAATATCCGGATT
GF_F	CATGGAGACTTCTCAAAAGAT
[truncated: 19 more rows]

## Sheet: Supplementary Data S3
Supplementary table S3. Quantification of evdGAG localization microscopy data (GFP signals per individual cell).
[truncated: 101 more rows]

[truncated: 3 more sheets: Supplementary Data S4, Supplementary Data S5, Supplementary Data S6]
